# Supplementary material for: ﻿Revision of the Neotropical genus Trigava O’Brien, 1999 (Hemiptera, Fulgoromorpha, Dictyopharidae, Nersiini), with descriptions of two new species from Peru and Brazil
Source: Zookeys. 2024 Jan 3;1188:27–45. doi: 10.3897/zookeys.1188.89881 (PMC10782513; doi:10.3897/zookeys.1188.89881)
Supplement: XML Treatment for Trigava [file zookeys.1188.89881-treatment1.xml]

<!DOCTYPE tp:taxon-treatment
  PUBLIC "-//TaxonX//DTD Taxonomic Treatment Publishing DTD v0 20100105//EN" "tax-treatment-NSO.dtd">
<tp:taxon-treatment xmlns:tp="http://www.plazi.org/taxpub"><tp:treatment-meta><kwd-group><label>Taxon classification</label><kwd>
                <named-content content-type="kingdom">Animalia</named-content>
              </kwd><kwd>
                <named-content content-type="order">Hemiptera</named-content>
              </kwd><kwd>
                <named-content content-type="family">Dictyopharidae</named-content>
              </kwd></kwd-group><mixed-citation publication-type="journal"><person-group><name><surname>Song</surname><given-names>Zhi-Shun</given-names></name><name><surname>O’Brien</surname><given-names>Lois B.</given-names></name><name><surname>Malenovský</surname><given-names>Igor</given-names></name><name><surname>Deckert</surname><given-names>Jürgen</given-names></name><name><surname>Bartlett</surname><given-names>Charles R.</given-names></name></person-group><article-title>﻿Revision of the Neotropical genus <italic><tp:taxon-name><tp:taxon-name-part taxon-name-part-type="genus" reg="Trigava">Trigava</tp:taxon-name-part></tp:taxon-name></italic> O’Brien, 1999 (<tp:taxon-name><tp:taxon-name-part taxon-name-part-type="order">Hemiptera</tp:taxon-name-part></tp:taxon-name>, <tp:taxon-name><tp:taxon-name-part taxon-name-part-type="infraorder">Fulgoromorpha</tp:taxon-name-part></tp:taxon-name>, <tp:taxon-name><tp:taxon-name-part taxon-name-part-type="family">Dictyopharidae</tp:taxon-name-part></tp:taxon-name>, <tp:taxon-name><tp:taxon-name-part taxon-name-part-type="tribe">Nersiini</tp:taxon-name-part></tp:taxon-name>), with descriptions of two new species from Peru and Brazil</article-title><source>Zookeys</source><day>03</day><month>01</month><year>2024</year><volume>1188</volume><fpage>27</fpage><lpage>45</lpage><pub-id pub-id-type="doi">10.3897/zookeys.1188.89881</pub-id></mixed-citation></tp:treatment-meta><tp:nomenclature><label>﻿Genus</label><tp:taxon-name>
              <object-id xmlns:xlink="http://www.w3.org/1999/xlink" content-type="arpha" xlink:type="simple">79AB2FB5-9227-5448-99F6-8903C2248812</object-id>
              <tp:taxon-name-part taxon-name-part-type="genus" reg="Trigava">Trigava</tp:taxon-name-part>
            </tp:taxon-name><tp:taxon-authority>O’Brien, 1999</tp:taxon-authority><tp:nomenclature-citation-list><tp:nomenclature-citation><tp:taxon-name>
                  <tp:taxon-name-part taxon-name-part-type="genus" reg="Trigava">Trigava</tp:taxon-name-part>
                </tp:taxon-name><comment>O’Brien, 1999: 60. Type species: <tp:taxon-name><tp:taxon-name-part taxon-name-part-type="genus" reg="Igava">Igava</tp:taxon-name-part><tp:taxon-name-part taxon-name-part-type="species" reg="brachycephala">brachycephala</tp:taxon-name-part></tp:taxon-name> Melichar, 1912; by original designation.</comment></tp:nomenclature-citation></tp:nomenclature-citation-list></tp:nomenclature><tp:treatment-sec sec-type="diagnosis" id="SECID0ENNAC"><title>Diagnosis.</title><p>The genus may be distinguished by the following combination of characters: cephalic process conical, strongly curved upward, and gradually narrowing apicad; vertex with posterior plane elevated above pronotum, wider (e.g., at posterior margin) than transverse diameter of eyes in dorsal view, lateral carinae abruptly constricted and curved upward in front of eyes, converging anteriad, apical margin broadly angulately convex to nearly straight; frons flat, lateral, intermediate and median carinae weakly ridged, lateral carinae nearly parallel in most of their length, gradually converging apicad in front of eyes; pronotum with intermediate carinae ridged and nearly reaching posterior margin, upper lateral carina greenly thickened (not continued on the tegula), posterior margin angularly concave, not notched; mesonotum with lateral carinae incurved anteriad, reaching and connecting median carina; tegulae lacking carina; tegmina macropterous, veins setose on ventral surface, nodal line present, ScP+R+MP long, MP<sub>1+2</sub>, MP<sub>3+4</sub> and CuA<sub>1</sub> forked near nodal line (near midlength), the longest folding line between MP<sub>3</sub> and MP<sub>4</sub>; fore femora without spines, hind tibiae with eight apical teeth; endosomal processes sclerotised apically; phallobase with pairs of large and stout spines.</p></tp:treatment-sec><tp:treatment-sec sec-type="description" id="SECID0E4NAC"><title>Description.</title><p>General colour of body pale green to stramineous green, marked with green, ochraceous and black on head and thorax (Figs <xref ref-type="fig" rid="F1">1</xref>, <xref ref-type="fig" rid="F2">2</xref>).</p><fig id="F1" position="float" orientation="portrait"><object-id xmlns:xlink="http://www.w3.org/1999/xlink" content-type="doi" xlink:type="simple">10.3897/zookeys.1188.89881.figure1</object-id><object-id xmlns:xlink="http://www.w3.org/1999/xlink" content-type="arpha" xlink:type="simple">314CE10E-C544-5284-8558-A30330532786</object-id><label>Figure 1.</label><caption><p>Habitus of <italic><tp:taxon-name><tp:taxon-name-part taxon-name-part-type="genus" reg="Trigava">Trigava</tp:taxon-name-part></tp:taxon-name></italic> species, dorsal view <bold>A</bold><italic><tp:taxon-name><tp:taxon-name-part taxon-name-part-type="genus" reg="Trigava">T.</tp:taxon-name-part><tp:taxon-name-part taxon-name-part-type="species" reg="brachycephala">brachycephala</tp:taxon-name-part></tp:taxon-name></italic> (Melichar), lectotype, male <bold>B</bold><italic><tp:taxon-name><tp:taxon-name-part taxon-name-part-type="genus" reg="Trigava">T.</tp:taxon-name-part><tp:taxon-name-part taxon-name-part-type="species" reg="brachycephala">brachycephala</tp:taxon-name-part></tp:taxon-name></italic> (Melichar), male <bold>C</bold><italic><tp:taxon-name><tp:taxon-name-part taxon-name-part-type="genus" reg="Trigava">T.</tp:taxon-name-part><tp:taxon-name-part taxon-name-part-type="species" reg="obrieni">obrieni</tp:taxon-name-part></tp:taxon-name></italic> sp. nov., holotype, male <bold>D</bold><italic><tp:taxon-name><tp:taxon-name-part taxon-name-part-type="genus" reg="Trigava">T.</tp:taxon-name-part><tp:taxon-name-part taxon-name-part-type="species" reg="obrieni">obrieni</tp:taxon-name-part></tp:taxon-name></italic> sp. nov., paratype, female <bold>E</bold><italic><tp:taxon-name><tp:taxon-name-part taxon-name-part-type="genus" reg="Trigava">T.</tp:taxon-name-part><tp:taxon-name-part taxon-name-part-type="species" reg="peruensis">peruensis</tp:taxon-name-part></tp:taxon-name></italic> sp. nov., holotype, male <bold>F</bold><italic><tp:taxon-name><tp:taxon-name-part taxon-name-part-type="genus" reg="Trigava">T.</tp:taxon-name-part><tp:taxon-name-part taxon-name-part-type="species" reg="recurva">recurva</tp:taxon-name-part></tp:taxon-name></italic> (Melichar), lectotype, male.</p></caption><graphic xmlns:xlink="http://www.w3.org/1999/xlink" xlink:href="zookeys-1188-027_article-89881__-g001.jpg" position="float" orientation="portrait" xlink:type="simple" id="oo_961173.jpg"><uri content-type="original_file" xlink:type="simple">https://binary.pensoft.net/fig/961173</uri></graphic></fig><fig id="F2" position="float" orientation="portrait"><object-id xmlns:xlink="http://www.w3.org/1999/xlink" content-type="doi" xlink:type="simple">10.3897/zookeys.1188.89881.figure2</object-id><object-id xmlns:xlink="http://www.w3.org/1999/xlink" content-type="arpha" xlink:type="simple">E87D4538-E9A2-5B84-A119-809BDF7BCBBD</object-id><label>Figure 2.</label><caption><p>Habitus of <italic><tp:taxon-name><tp:taxon-name-part taxon-name-part-type="genus" reg="Trigava">Trigava</tp:taxon-name-part></tp:taxon-name></italic> species, lateral view <bold>A</bold><italic><tp:taxon-name><tp:taxon-name-part taxon-name-part-type="genus" reg="Trigava">T.</tp:taxon-name-part><tp:taxon-name-part taxon-name-part-type="species" reg="brachycephala">brachycephala</tp:taxon-name-part></tp:taxon-name></italic> (Melichar), lectotype, male <bold>B</bold><italic><tp:taxon-name><tp:taxon-name-part taxon-name-part-type="genus" reg="Trigava">T.</tp:taxon-name-part><tp:taxon-name-part taxon-name-part-type="species" reg="brachycephala">brachycephala</tp:taxon-name-part></tp:taxon-name></italic> (Melichar), male <bold>C</bold><italic><tp:taxon-name><tp:taxon-name-part taxon-name-part-type="genus" reg="Trigava">T.</tp:taxon-name-part><tp:taxon-name-part taxon-name-part-type="species" reg="obrieni">obrieni</tp:taxon-name-part></tp:taxon-name></italic> sp. nov., holotype, male <bold>D</bold><italic><tp:taxon-name><tp:taxon-name-part taxon-name-part-type="genus" reg="Trigava">T.</tp:taxon-name-part><tp:taxon-name-part taxon-name-part-type="species" reg="obrieni">obrieni</tp:taxon-name-part></tp:taxon-name></italic> sp. nov., paratype, female <bold>E</bold><italic><tp:taxon-name><tp:taxon-name-part taxon-name-part-type="genus" reg="Trigava">T.</tp:taxon-name-part><tp:taxon-name-part taxon-name-part-type="species" reg="peruensis">peruensis</tp:taxon-name-part></tp:taxon-name></italic> sp. nov., holotype, male <bold>F</bold><italic><tp:taxon-name><tp:taxon-name-part taxon-name-part-type="genus" reg="Trigava">T.</tp:taxon-name-part><tp:taxon-name-part taxon-name-part-type="species" reg="recurva">recurva</tp:taxon-name-part></tp:taxon-name></italic> (Melichar), lectotype, male <bold>G</bold> right tegmen of <italic><tp:taxon-name><tp:taxon-name-part taxon-name-part-type="genus" reg="Trigava">T.</tp:taxon-name-part><tp:taxon-name-part taxon-name-part-type="species" reg="brachycephala">brachycephala</tp:taxon-name-part></tp:taxon-name></italic><bold>H</bold> right tegmen of <italic><tp:taxon-name><tp:taxon-name-part taxon-name-part-type="genus" reg="Trigava">T.</tp:taxon-name-part><tp:taxon-name-part taxon-name-part-type="species" reg="recurva">recurva</tp:taxon-name-part></tp:taxon-name></italic>.</p></caption><graphic xmlns:xlink="http://www.w3.org/1999/xlink" xlink:href="zookeys-1188-027_article-89881__-g002.jpg" position="float" orientation="portrait" xlink:type="simple" id="oo_961174.jpg"><uri content-type="original_file" xlink:type="simple">https://binary.pensoft.net/fig/961174</uri></graphic></fig><p><bold><italic>Head</italic>.</bold> Head (Figs <xref ref-type="fig" rid="F3">3A–C</xref>, <xref ref-type="fig" rid="F4">4A–C</xref>, <xref ref-type="fig" rid="F6">6A–C</xref>, <xref ref-type="fig" rid="F7">7A–C</xref>) in front of eyes produced into a short cephalic process. Cephalic process conical, strongly curved upward, and gradually narrowing toward apex. Vertex (Figs <xref ref-type="fig" rid="F3">3A</xref>, <xref ref-type="fig" rid="F4">4A</xref>, <xref ref-type="fig" rid="F6">6A</xref>, <xref ref-type="fig" rid="F7">7A</xref>) with posterior plane elevated above pronotum, wider than transverse diameter of eyes in dorsal view (Figs <xref ref-type="fig" rid="F3">3A</xref>, <xref ref-type="fig" rid="F4">4A</xref>, <xref ref-type="fig" rid="F6">6A</xref>, <xref ref-type="fig" rid="F7">7A</xref>); lateral carinae keeled, gradually converging (with a lateral inflection anterior to eyes), abruptly constricted and curved upward in front of eyes, and then converging anteriad, in lateral view (Figs <xref ref-type="fig" rid="F3">3B</xref>, <xref ref-type="fig" rid="F4">4B</xref>, <xref ref-type="fig" rid="F6">6B</xref>, <xref ref-type="fig" rid="F7">7B</xref>), the process bent upward at approximately 60–90° (sometimes more than 90°) in front of eyes; median carina indistinct, somewhat depressed medially, or weakly ridged posteriorly; apical margin broadly angularly convex to nearly straight, not acuminate at apex, posterior margin ridged and broadly and angularly concave, concavity projecting distinctly beyond middle of eyes. Frons (Figs <xref ref-type="fig" rid="F3">3C</xref>, <xref ref-type="fig" rid="F4">4C</xref>, <xref ref-type="fig" rid="F6">6C</xref>, <xref ref-type="fig" rid="F7">7C</xref>) flat, elongate and relatively broad; lateral carinae weakly ridged, slightly expanded outward below antennae, nearly parallel in most of their length, gradually converging apicad in front of eyes; intermediate carinae weekly keeled, nearly reaching frontoclypeal suture; median carina complete but obscure. Frontoclypeal suture arched. Postclypeus and anteclypeus (Figs <xref ref-type="fig" rid="F3">3C</xref>, <xref ref-type="fig" rid="F4">4C</xref>, <xref ref-type="fig" rid="F6">6C</xref>, <xref ref-type="fig" rid="F7">7C</xref>) cuneate, slightly convex medially; lateral and median carinae keeled. Rostrum long, second segment slightly longer than third segment, surpassing middle coxae, third segment reaching middle of hind femora. Compound eyes large and rounded, callus postocularis forming a triangular process protruded posteriad. Antenna with very small scape; pedicel subglobose, with more than 50 sensory plaque organs distributed over entire surface; flagellum long, setuliform.</p><fig id="F3" position="float" orientation="portrait"><object-id xmlns:xlink="http://www.w3.org/1999/xlink" content-type="doi" xlink:type="simple">10.3897/zookeys.1188.89881.figure3</object-id><object-id xmlns:xlink="http://www.w3.org/1999/xlink" content-type="arpha" xlink:type="simple">8412BBF9-21F4-572A-B355-35DEB68D8245</object-id><label>Figure 3.</label><caption><p><italic><tp:taxon-name><tp:taxon-name-part taxon-name-part-type="genus" reg="Trigava">Trigava</tp:taxon-name-part><tp:taxon-name-part taxon-name-part-type="species" reg="brachycephala">brachycephala</tp:taxon-name-part></tp:taxon-name></italic> (Melichar), male <bold>A</bold> head and thorax, dorsal view <bold>B</bold> same, lateral view <bold>C</bold> same, ventral view <bold>D</bold> pygofer and segment X, dorsal view <bold>E</bold> pygofer, gonostyles, aedeagus and segment X, right lateral view <bold>F</bold> pygofer and gonostyles, ventral view <bold>G</bold> left gonostyle, lateral view <bold>H</bold> aedeagus, dorsal view <bold>I</bold> aedeagus, lateral view <bold>J</bold> aedeagus, ventral view.</p></caption><graphic xmlns:xlink="http://www.w3.org/1999/xlink" xlink:href="zookeys-1188-027_article-89881__-g003.jpg" position="float" orientation="portrait" xlink:type="simple" id="oo_961175.jpg"><uri content-type="original_file" xlink:type="simple">https://binary.pensoft.net/fig/961175</uri></graphic></fig><fig id="F4" position="float" orientation="portrait"><object-id xmlns:xlink="http://www.w3.org/1999/xlink" content-type="doi" xlink:type="simple">10.3897/zookeys.1188.89881.figure4</object-id><object-id xmlns:xlink="http://www.w3.org/1999/xlink" content-type="arpha" xlink:type="simple">2D5020C5-695B-51F3-92AA-F44DD11A887B</object-id><label>Figure 4.</label><caption><p><italic><tp:taxon-name><tp:taxon-name-part taxon-name-part-type="genus" reg="Trigava">Trigava</tp:taxon-name-part><tp:taxon-name-part taxon-name-part-type="species" reg="obrieni">obrieni</tp:taxon-name-part></tp:taxon-name></italic> sp. nov., holotype, male <bold>A</bold> head and thorax, dorsal view <bold>B</bold> same, lateral view <bold>C</bold> same, ventral view <bold>D</bold> pygofer and segment X, dorsal view <bold>E</bold> pygofer, gonostyles, aedeagus and segment X, right lateral view <bold>F</bold> pygofer and gonostyles, ventral view <bold>G</bold> left gonostyle, lateral view <bold>H</bold> aedeagus, dorsal view <bold>I</bold> aedeagus, lateral view <bold>J</bold> aedeagus, ventral view. Abbreviations: as, anal style; dl, dorsal lobes of phallotheca; dmp, dorsal margin of pygofer; dpg, dorsal process of gonostyle; ep, endosomal processes; gs, gonostyle; hpg, hook-like process of gonostyle; ll, lateral lobes of phallotheca; pg, pygofer; pt, phallotheca; sx, segment X; vl, ventral lobes of phallotheca; vmp, ventral margin of pygofer.</p></caption><graphic xmlns:xlink="http://www.w3.org/1999/xlink" xlink:href="zookeys-1188-027_article-89881__-g004.jpg" position="float" orientation="portrait" xlink:type="simple" id="oo_961176.jpg"><uri content-type="original_file" xlink:type="simple">https://binary.pensoft.net/fig/961176</uri></graphic></fig><p><bold><italic>Thorax</italic>.</bold> Pronotum (Figs <xref ref-type="fig" rid="F3">3A</xref>, <xref ref-type="fig" rid="F4">4A</xref>, <xref ref-type="fig" rid="F6">6A</xref>, <xref ref-type="fig" rid="F7">7A</xref>) distinctly shorter than mesonotum medially, narrow anteriorly, broad posteriorly; anterior margin arcuately convex medially, lateral marginal areas convex and sloping with two long longitudinal carinae on each side between eyes and tegulae, upper lateral carina greenly thickened (not continued on the tegula); in dorsal view (Figs <xref ref-type="fig" rid="F3">3A</xref>, <xref ref-type="fig" rid="F4">4A</xref>, <xref ref-type="fig" rid="F6">6A</xref>, <xref ref-type="fig" rid="F7">7A</xref>), lower lateral carinae expanded just behind eyes; posterior margin angularly concave, not notched; median carina distinct, with a deep lateral pit at side; intermediate carinae keeled and nearly complete. Mesonotum (Figs <xref ref-type="fig" rid="F3">3A</xref>, <xref ref-type="fig" rid="F4">4A</xref>, <xref ref-type="fig" rid="F6">6A</xref>, <xref ref-type="fig" rid="F7">7A</xref>) distinctly tricarinate, lateral carinae incurved anteriad, reaching median carina. Tegulae lacking carina.</p><p>Tegmina (Figs <xref ref-type="fig" rid="F2">2G, H</xref>) membranous, hyaline, and macropterous, extending far beyond the tip of abdomen; veins setose on ventral surface; transverse veinlets <italic>r-m</italic>, <italic>imp</italic> and <italic>mp-cu</italic> connecting some short segments of veins RP, MP and CuA to form nodal line; ScP+R+MP long, much longer than basal cell; ScP+R forked in distal 3/5; MP bifurcating MP<sub>1+2</sub> and MP<sub>3+4</sub> (forming cell C3) near midlength, MP<sub>1+2</sub> and MP<sub>3+4</sub> forked near level of bifurcation of ScP+R, near nodal line, MP<sub>1</sub>, MP<sub>2</sub>, MP<sub>3</sub> and MP<sub>4</sub> each forked at apex; CuA forked before bifurcation of MP (forming C5 cell), CuA<sub>1</sub> bifurcating CuA<sub>1a</sub> and CuA<sub>1b</sub> before <italic>mp-cu</italic>, near nodal line; <italic>mp-cu</italic> connecting MP<sub>3+4</sub> and CuA<sub>1a</sub> (forming C4 cell); Pcu and A1 fused in proximal third of clavus, composite vein reaching wing margin before claval apex (not reaching CuP); numbers of apical cells of RP, MP and CuA 3, 7, 3–4, respectively; pterostigmal area elongate, with three cells; folding lines present, the longest one between MP<sub>3</sub> and MP<sub>4</sub>.</p><p>Hindwings with ScP+R+MP short, about a half of basal cell; ScP+RA and RP forked near apical one third; MP bifurcating MP<sub>1+2</sub> and MP<sub>3+4</sub> little posterior to ScP+RA and CuA; CuA bifurcating CuA<sub>1</sub> and CuA<sub>2</sub> much anterior to ScP+RA and MP, CuA<sub>1</sub> four-branched distally, and CuA<sub>2</sub> not branched; transverse veinlets <italic>r–m</italic> and <italic>mp-cu</italic> slightly posterior to bifurcation of MP.</p><p>Legs long; fore femora elongate, not flattened and dilated, without spines; fore and middle tarsomeres I and II with more than two acutellae; hind tibiae distinctly elongate, nearly twice as long as hind femora, with four lateral spines and eight apical teeth; hind tarsomeres I and II with about 7–9 and 8–9 apical teeth, respectively.</p><p><bold><italic>Male genitalia</italic>.</bold> Pygofer, in lateral view (Figs <xref ref-type="fig" rid="F3">3E</xref>, <xref ref-type="fig" rid="F4">4E</xref>, <xref ref-type="fig" rid="F6">6E</xref>, <xref ref-type="fig" rid="F7">7E</xref>), irregularly quadrate to pentagonal, distinctly wider ventrally than dorsally, dorsal margin slightly excavated to accommodate segment X, dorsoposterior margins angular. Gonostyles (Figs <xref ref-type="fig" rid="F3">3F</xref>, <xref ref-type="fig" rid="F4">4F</xref>, <xref ref-type="fig" rid="F6">6F</xref>, <xref ref-type="fig" rid="F7">7F</xref>) symmetrical, in lateral view (Figs <xref ref-type="fig" rid="F3">3G</xref>, <xref ref-type="fig" rid="F4">4G</xref>, <xref ref-type="fig" rid="F6">6G</xref>, <xref ref-type="fig" rid="F7">7G</xref>) broad, base narrow, expanded distally, broadest in middle, and then tapering posteriad, apex rounded; dorsal margin with a claw-like, apically sclerotised process (dorsal process), directed dorsad, outer dorsal edge with a hook-like process near middle, directed ventrad. Aedeagus (Figs <xref ref-type="fig" rid="F3">3H–J</xref>, <xref ref-type="fig" rid="F4">4H–J</xref>, <xref ref-type="fig" rid="F6">6H–J</xref>, <xref ref-type="fig" rid="F7">7H–J</xref>) with a pair of endosomal processes extended from phallotheca and curved dorsoanteriad or laterad; these processes mostly membranous, sclerotised apically, tapering posteriad to form large and stout spines; phallobase sclerotised basally and membranous and inflated apically, with paired lobes with large and stout spines. Segment X long oval, in lateral view (Figs <xref ref-type="fig" rid="F3">3E</xref>, <xref ref-type="fig" rid="F4">4E</xref>, <xref ref-type="fig" rid="F6">6E</xref>, <xref ref-type="fig" rid="F7">7E</xref>), ventral margin gradually widening from base to apex; in dorsal view (Figs <xref ref-type="fig" rid="F3">3D</xref>, <xref ref-type="fig" rid="F4">4D</xref>, <xref ref-type="fig" rid="F6">6D</xref>, <xref ref-type="fig" rid="F7">7D</xref>), with apex excavated to accommodate anal style; anal style elongate and large, beyond apical ventral margin of segment X.</p><p><bold><italic>Female genitalia</italic>.</bold> Gonocoxae VIII (Fig. <xref ref-type="fig" rid="F5">5D</xref>) with a membranous and flattened endogonocoxal processes (Gxp), bearing tiny setae on apex. Gonapophyses VIII (Fig. <xref ref-type="fig" rid="F5">5D</xref>) with anterior connective lamina large and sclerotized, with seven teeth of varying sizes and shapes. Gonapophyses IX (Fig. <xref ref-type="fig" rid="F5">5E, F</xref>) with posterior connective lamina triangular, symmetrical, weakly bifurcated at apex, fused with the intergonocoxal plate at base. Gonoplacs (Fig. <xref ref-type="fig" rid="F5">5G, H</xref>) with two lobes homologous, first lobe (lateral lobe) axe-shaped, sclerotized, large and elongate, apical margin filmy and truncate, with cluster of long setae on apex (no sensory appendage, viz. <italic><tp:taxon-name><tp:taxon-name-part taxon-name-part-type="genus" reg="Igava">Igava</tp:taxon-name-part></tp:taxon-name></italic> spp.); second lobe (posterior lobe) large, broad basally and tapering posteriad, the edge membranous containing long sclerotized plate. Segment X (Fig. <xref ref-type="fig" rid="F5">5A</xref>) trapeziform, large and broad in dorsal view, apex deeply excavated to accommodate anal style; anal style small.</p><fig id="F5" position="float" orientation="portrait"><object-id xmlns:xlink="http://www.w3.org/1999/xlink" content-type="doi" xlink:type="simple">10.3897/zookeys.1188.89881.figure5</object-id><object-id xmlns:xlink="http://www.w3.org/1999/xlink" content-type="arpha" xlink:type="simple">ABC4EDE0-73D0-5100-ACEB-82417569B8B6</object-id><label>Figure 5.</label><caption><p><italic><tp:taxon-name><tp:taxon-name-part taxon-name-part-type="genus" reg="Trigava">Trigava</tp:taxon-name-part><tp:taxon-name-part taxon-name-part-type="species" reg="obrieni">obrieni</tp:taxon-name-part></tp:taxon-name></italic> sp. nov., paratype, female <bold>A</bold> terminalia, dorsal view <bold>B</bold> same, lateral view <bold>C</bold> same, ventral view <bold>D</bold> gonapophysis VIII, lateral view <bold>E</bold> gonapophysis IX, ventral view <bold>F</bold> gonapophysis IX, lateral view <bold>G</bold> gonoplac, lateral view <bold>H</bold> gonoplac, dorsal view. Abbreviations: ACL, anterior connective lamina of gonapophysis VIII; Gp I, first lobe (lateral lobe) of gonoplac; Gp II, second lobe (posterior lobe) of gonoplac; GxL, endogonocoxal lobe; GxP, endogonocoxal process; Gx VIII, gonocoxae VIII; PCL, posterior connective lamina; sx, segment X.</p></caption><graphic xmlns:xlink="http://www.w3.org/1999/xlink" xlink:href="zookeys-1188-027_article-89881__-g005.jpg" position="float" orientation="portrait" xlink:type="simple" id="oo_961177.jpg"><uri content-type="original_file" xlink:type="simple">https://binary.pensoft.net/fig/961177</uri></graphic></fig><fig id="F6" position="float" orientation="portrait"><object-id xmlns:xlink="http://www.w3.org/1999/xlink" content-type="doi" xlink:type="simple">10.3897/zookeys.1188.89881.figure6</object-id><object-id xmlns:xlink="http://www.w3.org/1999/xlink" content-type="arpha" xlink:type="simple">40F923AC-C739-5F5B-8BE2-71084B7050A0</object-id><label>Figure 6.</label><caption><p><italic><tp:taxon-name><tp:taxon-name-part taxon-name-part-type="genus" reg="Trigava">Trigava</tp:taxon-name-part><tp:taxon-name-part taxon-name-part-type="species" reg="peruensis">peruensis</tp:taxon-name-part></tp:taxon-name></italic> sp. nov., holotype, male <bold>A</bold> head and thorax, dorsal view <bold>B</bold> same, lateral view <bold>C</bold> same, ventral view <bold>D</bold> pygofer and segment X, dorsal view <bold>E</bold> pygofer, gonostyles, aedeagus and segment X, right lateral view <bold>F</bold> pygofer and gonostyles, ventral view <bold>G</bold> left gonostyle, lateral view <bold>H</bold> aedeagus, dorsal view <bold>I</bold> aedeagus, lateral view <bold>J</bold> aedeagus, ventral view.</p></caption><graphic xmlns:xlink="http://www.w3.org/1999/xlink" xlink:href="zookeys-1188-027_article-89881__-g006.jpg" position="float" orientation="portrait" xlink:type="simple" id="oo_961178.jpg"><uri content-type="original_file" xlink:type="simple">https://binary.pensoft.net/fig/961178</uri></graphic></fig><fig id="F7" position="float" orientation="portrait"><object-id xmlns:xlink="http://www.w3.org/1999/xlink" content-type="doi" xlink:type="simple">10.3897/zookeys.1188.89881.figure7</object-id><object-id xmlns:xlink="http://www.w3.org/1999/xlink" content-type="arpha" xlink:type="simple">445D8F7F-BE7C-57CF-B138-F234C1C28860</object-id><label>Figure 7.</label><caption><p><italic><tp:taxon-name><tp:taxon-name-part taxon-name-part-type="genus" reg="Trigava">Trigava</tp:taxon-name-part><tp:taxon-name-part taxon-name-part-type="species" reg="recurva">recurva</tp:taxon-name-part></tp:taxon-name></italic> (Melichar), lectotype, male <bold>A</bold> head and thorax, dorsal view <bold>B</bold> same, lateral view <bold>C</bold> same, ventral view <bold>D</bold> pygofer, and segment X, dorsal view <bold>E</bold> pygofer, gonostyles, aedeagus and segment X, right lateral view <bold>F</bold> pygofer and gonostyles, ventral view <bold>G</bold> left gonostyle, lateral view <bold>H</bold> aedeagus, dorsal view <bold>I</bold> aedeagus, lateral view <bold>J</bold> aedeagus, ventral view.</p></caption><graphic xmlns:xlink="http://www.w3.org/1999/xlink" xlink:href="zookeys-1188-027_article-89881__-g007.jpg" position="float" orientation="portrait" xlink:type="simple" id="oo_961179.jpg"><uri content-type="original_file" xlink:type="simple">https://binary.pensoft.net/fig/961179</uri></graphic></fig></tp:treatment-sec><tp:treatment-sec sec-type="distribution" id="SECID0EKXAE"><title>Diversity and distribution.</title><p><italic><tp:taxon-name><tp:taxon-name-part taxon-name-part-type="genus" reg="Trigava">Trigava</tp:taxon-name-part></tp:taxon-name></italic> is revised here to contain four species including two new species. The species of the genus are distributed in the northwest of South America and were recorded from Peru, Bolivia and Brazil, as far as known (Fig. <xref ref-type="fig" rid="F8">8</xref>).</p><fig id="F8" position="float" orientation="portrait"><object-id xmlns:xlink="http://www.w3.org/1999/xlink" content-type="doi" xlink:type="simple">10.3897/zookeys.1188.89881.figure8</object-id><object-id xmlns:xlink="http://www.w3.org/1999/xlink" content-type="arpha" xlink:type="simple">B7AE03FC-32B8-5085-B290-7142AFC28906</object-id><label>Figure 8.</label><caption><p>Geographical distribution of <italic><tp:taxon-name><tp:taxon-name-part taxon-name-part-type="genus" reg="Trigava">Trigava</tp:taxon-name-part></tp:taxon-name></italic> species.</p></caption><graphic xmlns:xlink="http://www.w3.org/1999/xlink" xlink:href="zookeys-1188-027_article-89881__-g008.jpg" position="float" orientation="portrait" xlink:type="simple" id="oo_961180.jpg"><uri content-type="original_file" xlink:type="simple">https://binary.pensoft.net/fig/961180</uri></graphic></fig></tp:treatment-sec><tp:treatment-sec sec-type="remarks" id="SECID0EPYAE"><title>Remarks.</title><p>In addition to the diagnostic characters listed by <xref ref-type="bibr" rid="B11">O’Brien (1999)</xref>, <italic><tp:taxon-name><tp:taxon-name-part taxon-name-part-type="genus" reg="Trigava">Trigava</tp:taxon-name-part></tp:taxon-name></italic> may be separated from <italic><tp:taxon-name><tp:taxon-name-part taxon-name-part-type="genus" reg="Igava">Igava</tp:taxon-name-part></tp:taxon-name></italic> Melichar by characters diagnostic at the tribal level, such as on the tegmen and the female genitalia (<xref ref-type="bibr" rid="B13">Song et al. 2018</xref>). For example, the second postnodal line of the tegmen and the apical sensory appendage of gonoplacs I are absent in <italic><tp:taxon-name><tp:taxon-name-part taxon-name-part-type="genus" reg="Trigava">Trigava</tp:taxon-name-part></tp:taxon-name></italic>, but they are present in <italic><tp:taxon-name><tp:taxon-name-part taxon-name-part-type="genus" reg="Igava">Igava</tp:taxon-name-part></tp:taxon-name></italic>.</p><p>In the tribe <tp:taxon-name><tp:taxon-name-part taxon-name-part-type="tribe">Nersiini</tp:taxon-name-part></tp:taxon-name>, <italic><tp:taxon-name><tp:taxon-name-part taxon-name-part-type="genus" reg="Trigava">Trigava</tp:taxon-name-part></tp:taxon-name></italic> is externally similar to the genus <italic><tp:taxon-name><tp:taxon-name-part taxon-name-part-type="genus" reg="Nersia">Nersia</tp:taxon-name-part></tp:taxon-name></italic> Stål, 1862, but can be distinguished from the latter by the head strongly curved upward (slightly curved upward in <italic><tp:taxon-name><tp:taxon-name-part taxon-name-part-type="genus" reg="Nersia">Nersia</tp:taxon-name-part></tp:taxon-name></italic>); the median carina of vertex absent (present in <italic><tp:taxon-name><tp:taxon-name-part taxon-name-part-type="genus" reg="Nersia">Nersia</tp:taxon-name-part></tp:taxon-name></italic>), and the tegulae lacking carina (present in <italic><tp:taxon-name><tp:taxon-name-part taxon-name-part-type="genus" reg="Nersia">Nersia</tp:taxon-name-part></tp:taxon-name></italic>). See also the Discussion.</p></tp:treatment-sec><ref-list><ref id="B11"><mixed-citation xmlns:xlink="http://www.w3.org/1999/xlink" xlink:type="simple"><person-group><name name-style="western"><surname>O’Brien</surname><given-names>LB</given-names></name></person-group> (<year>1999</year>) <article-title>New species of <italic><tp:taxon-name><tp:taxon-name-part taxon-name-part-type="genus">Toropa</tp:taxon-name-part></tp:taxon-name></italic> and <italic><tp:taxon-name><tp:taxon-name-part taxon-name-part-type="genus">Igava</tp:taxon-name-part></tp:taxon-name></italic> and a new genus, <italic><tp:taxon-name><tp:taxon-name-part taxon-name-part-type="genus">Trigava</tp:taxon-name-part></tp:taxon-name></italic> gen. n. (<tp:taxon-name><tp:taxon-name-part taxon-name-part-type="order">Hemiptera</tp:taxon-name-part></tp:taxon-name>: <tp:taxon-name><tp:taxon-name-part taxon-name-part-type="suborder">Auchenorrhyncha</tp:taxon-name-part></tp:taxon-name>: <tp:taxon-name><tp:taxon-name-part taxon-name-part-type="infraorder">Fulgoromorpha</tp:taxon-name-part></tp:taxon-name>: <tp:taxon-name><tp:taxon-name-part taxon-name-part-type="family">Dictyopharidae</tp:taxon-name-part></tp:taxon-name>).</article-title><source>Reichenbachia</source><volume>33</volume>(<issue>1</issue>): <fpage>55</fpage>–<lpage>60</lpage>.</mixed-citation></ref><ref id="B13"><mixed-citation xmlns:xlink="http://www.w3.org/1999/xlink" xlink:type="simple"><person-group><name name-style="western"><surname>Song</surname><given-names>ZS</given-names></name><name name-style="western"><surname>Bartlett</surname><given-names>CR</given-names></name><name name-style="western"><surname>O’Brien</surname><given-names>LB</given-names></name><name name-style="western"><surname>Liang</surname><given-names>AP</given-names></name><name name-style="western"><surname>Bourgoin</surname><given-names>T</given-names></name></person-group> (<year>2018</year>) <article-title>Morphological phylogeny of <tp:taxon-name><tp:taxon-name-part taxon-name-part-type="family">Dictyopharidae</tp:taxon-name-part></tp:taxon-name> (<tp:taxon-name><tp:taxon-name-part taxon-name-part-type="order">Hemiptera</tp:taxon-name-part></tp:taxon-name>: <tp:taxon-name><tp:taxon-name-part taxon-name-part-type="infraorder">Fulgoromorpha</tp:taxon-name-part></tp:taxon-name>).</article-title><source>Systematic Entomology</source><volume>43</volume>(<issue>4</issue>): <fpage>637</fpage>–<lpage>658</lpage>. <ext-link xlink:href="10.1111/syen.12293" ext-link-type="doi" xlink:type="simple">https://doi.org/10.1111/syen.12293</ext-link></mixed-citation></ref></ref-list></tp:taxon-treatment>
