# Supplementary material for: ﻿Revision of the Neotropical genus Trigava O’Brien, 1999 (Hemiptera, Fulgoromorpha, Dictyopharidae, Nersiini), with descriptions of two new species from Peru and Brazil
Source: Zookeys. 2024 Jan 3;1188:27–45. doi: 10.3897/zookeys.1188.89881 (PMC10782513; doi:10.3897/zookeys.1188.89881)
Supplement: XML Treatment for Trigava brachycephala [file zookeys.1188.89881-treatment2.xml]

<!DOCTYPE tp:taxon-treatment
  PUBLIC "-//TaxonX//DTD Taxonomic Treatment Publishing DTD v0 20100105//EN" "tax-treatment-NSO.dtd">
<tp:taxon-treatment xmlns:tp="http://www.plazi.org/taxpub"><tp:treatment-meta><kwd-group><label>Taxon classification</label><kwd>
                <named-content content-type="kingdom">Animalia</named-content>
              </kwd><kwd>
                <named-content content-type="order">Hemiptera</named-content>
              </kwd><kwd>
                <named-content content-type="family">Dictyopharidae</named-content>
              </kwd></kwd-group><mixed-citation publication-type="journal"><person-group><name><surname>Song</surname><given-names>Zhi-Shun</given-names></name><name><surname>O’Brien</surname><given-names>Lois B.</given-names></name><name><surname>Malenovský</surname><given-names>Igor</given-names></name><name><surname>Deckert</surname><given-names>Jürgen</given-names></name><name><surname>Bartlett</surname><given-names>Charles R.</given-names></name></person-group><article-title>﻿Revision of the Neotropical genus <italic><tp:taxon-name><tp:taxon-name-part taxon-name-part-type="genus" reg="Trigava">Trigava</tp:taxon-name-part></tp:taxon-name></italic> O’Brien, 1999 (<tp:taxon-name><tp:taxon-name-part taxon-name-part-type="order">Hemiptera</tp:taxon-name-part></tp:taxon-name>, <tp:taxon-name><tp:taxon-name-part taxon-name-part-type="infraorder">Fulgoromorpha</tp:taxon-name-part></tp:taxon-name>, <tp:taxon-name><tp:taxon-name-part taxon-name-part-type="family">Dictyopharidae</tp:taxon-name-part></tp:taxon-name>, <tp:taxon-name><tp:taxon-name-part taxon-name-part-type="tribe">Nersiini</tp:taxon-name-part></tp:taxon-name>), with descriptions of two new species from Peru and Brazil</article-title><source>Zookeys</source><day>03</day><month>01</month><year>2024</year><volume>1188</volume><fpage>27</fpage><lpage>45</lpage><pub-id pub-id-type="doi">10.3897/zookeys.1188.89881</pub-id></mixed-citation></tp:treatment-meta><tp:nomenclature><label>﻿</label><tp:taxon-name>
              <object-id xmlns:xlink="http://www.w3.org/1999/xlink" content-type="arpha" xlink:type="simple">37706BA3-005E-5218-982D-F4C4A95E2F27</object-id>
              <tp:taxon-name-part taxon-name-part-type="genus" reg="Trigava">Trigava</tp:taxon-name-part>
              <tp:taxon-name-part taxon-name-part-type="species" reg="brachycephala">brachycephala</tp:taxon-name-part>
            </tp:taxon-name><tp:taxon-authority>(Melichar, 1912)</tp:taxon-authority><xref ref-type="fig" rid="F1">Figs 1A, B</xref><xref ref-type="fig" rid="F2">, 2A, B, G</xref><xref ref-type="fig" rid="F3">, 3A–J</xref><tp:nomenclature-citation-list><tp:nomenclature-citation><tp:taxon-name>
                  <tp:taxon-name-part taxon-name-part-type="genus" reg="Igava">Igava</tp:taxon-name-part>
                  <tp:taxon-name-part taxon-name-part-type="species" reg="brachycephala">brachycephala</tp:taxon-name-part>
                </tp:taxon-name><comment>Melichar, 1912: 49, pl. II, figs 9, 11.</comment></tp:nomenclature-citation><tp:nomenclature-citation><tp:taxon-name>
                  <tp:taxon-name-part taxon-name-part-type="genus" reg="Igava">Igava</tp:taxon-name-part>
                  <tp:taxon-name-part taxon-name-part-type="species" reg="brachycephala">brachycephala</tp:taxon-name-part>
                </tp:taxon-name><comment>Melichar: <xref ref-type="bibr" rid="B10">Metcalf (1946)</xref>: 39.</comment></tp:nomenclature-citation><tp:nomenclature-citation><tp:taxon-name>
                  <tp:taxon-name-part taxon-name-part-type="genus" reg="Trigava">Trigava</tp:taxon-name-part>
                  <tp:taxon-name-part taxon-name-part-type="species" reg="brachycephala">brachycephala</tp:taxon-name-part>
                </tp:taxon-name><comment>(Melichar): <xref ref-type="bibr" rid="B11">O’Brien (1999)</xref>: 60.</comment></tp:nomenclature-citation></tp:nomenclature-citation-list></tp:nomenclature><tp:treatment-sec sec-type="type locality" id="SECID0E3EAG"><title>Type locality.</title><p>Peru, Department of Cuzco, Quispicanchi Province, Marcapata.</p></tp:treatment-sec><tp:treatment-sec sec-type="description" id="SECID0EBFAG"><title>Emended description.</title><p><bold><italic>Measurements</italic></bold> (in mm; 3♂, 1♀). Body length from apex of head to tip of tegmina: ♂ 10.8–11.1, ♀ 11.7; head length (includes: apex of cephalic process to constricted and curved part + from curved part to base of eyes): ♂♀ (0.2–0.3)+(0.6–0.7); head width including eyes: ♂ 1.4–1.5, ♀ 1.6; tegmen length: ♂ 9.0–9.3, ♀ 9.6.</p><p><bold><italic>Coloration</italic>.</bold> Head stramineous green, apical spot between intermediate carinae of frons black, intermediate carinae of frons reddish brown, lateral areas of head green. Pronotum and mesonotum stramineous green, upper lateral carinae of pronotum green. Tegmina and hindwings membrane hyaline, veins green to greenish yellow, pterostigmal area more or less greenish ochraceous. Legs yellowish brown, base, apex and apical spines of tibiae fuscous. Abdomen dorsally and ventrally greenish ochraceous.</p><p><bold><italic>Structure</italic>.</bold> Head with cephalic process very short, in lateral view (Fig. <xref ref-type="fig" rid="F3">3B</xref>), strongly curved upward about 90° (or more than 90° in lectotype, Fig. <xref ref-type="fig" rid="F2">2A</xref>) in front of eyes. Vertex (Fig. <xref ref-type="fig" rid="F3">3A</xref>) broad, with ratio of length at midline to width between eyes (0.9–1.0):1. Frons (Fig. <xref ref-type="fig" rid="F3">3C</xref>) flat, relatively broad, with ratio of length at midline to maximum width 2.0:1, intermediate and median carinae obscure.</p><p><bold><italic>Male genitalia</italic>.</bold> Pygofer in lateral view (Fig. <xref ref-type="fig" rid="F3">3E</xref>) with ratio of ventral to dorsal width about 2.5:1; posterior margin produced angulately near middle. Gonostyles (Fig. <xref ref-type="fig" rid="F3">3F</xref>) large and broad, dorsal process short, acute apically, more or less incurved and directed dorsoanteriad; hook-like process situated submedially, distinctly elevated above dorsal process, curved basad (Fig. <xref ref-type="fig" rid="F3">3G</xref>). Aedeagus (Fig. <xref ref-type="fig" rid="F3">3H–J</xref>) elongate, endosomal processes curved dorsoanteriad; phallobase sclerotized and pigmented at lateral sides, membranous and slightly inflated dorsally and ventrally: dorsal lobes V-shaped at apex, directed posteriad; a pair of lateral lobes large and elongate, base conical, directed anterolaterad, mostly tapering apicad, apex with a large long spine, directed posteriad; ventral lobes small, butterfly-shaped, base expanded laterad, with a minute tooth, apex produced in a pair of short and stout lobes, without spine, directed laterad. Segment X (Fig. <xref ref-type="fig" rid="F3">3D, E</xref>), in dorsal view, lateral margins more or less convex near middle, with ratio of length to width near middle about 2.0:1.</p><p><bold><italic>Female genitalia</italic>.</bold> As in generic description.</p></tp:treatment-sec><tp:treatment-sec sec-type="type material" id="SECID0EMHAG"><title>Type material examined.</title><p><bold><italic>Lectotype</italic></bold> (here designated), ♂, (1) “Peru, Marcapata”; (2) “<italic><tp:taxon-name><tp:taxon-name-part taxon-name-part-type="genus" reg="Enhydria">Enh.</tp:taxon-name-part><tp:taxon-name-part taxon-name-part-type="species" reg="brachycephala">brachycephala</tp:taxon-name-part></tp:taxon-name></italic> [Melichar’s handwriting], det. Melichar”; (3) “Typus” [dark red label]; (4) “Collectio Dr. L. Melichar, Moravské museum Brno”; (5) “Syntypus, <italic><tp:taxon-name><tp:taxon-name-part taxon-name-part-type="genus" reg="Igava">Igava</tp:taxon-name-part><tp:taxon-name-part taxon-name-part-type="species" reg="brachycephala">brachycephala</tp:taxon-name-part></tp:taxon-name></italic> sp.n. Melichar, 1912, ♂ [P. Lauterer’s handwriting], P. Lauterer det. 1991”; (7) “Syn- typus” [red label]; (7) “Invent. č. 4941/Ent., Mor. muzeum, Brno”; (8) “<italic><tp:taxon-name><tp:taxon-name-part taxon-name-part-type="genus" reg="Trigava">Trigava</tp:taxon-name-part><tp:taxon-name-part taxon-name-part-type="species" reg="brachycephala">brachycephala</tp:taxon-name-part></tp:taxon-name></italic> [Zhi-Shun Song’s handwriting] det. Z.S. Song 2014”; (9) “Lectotypus ♂, <italic><tp:taxon-name><tp:taxon-name-part taxon-name-part-type="genus" reg="Igava">Igava</tp:taxon-name-part><tp:taxon-name-part taxon-name-part-type="species" reg="brachycephala">brachycephala</tp:taxon-name-part></tp:taxon-name></italic> Melichar, 1912, designated by Z.S. Song &amp; I. Malenovský, 2023” [newly added red label] (<named-content xmlns:xlink="http://www.w3.org/1999/xlink" content-type="dwc:institutional_code" xlink:title="Moravské zemské muzeum" xlink:href="http://grbio.org/institution/moravske-muzeum-moravian-museum" xlink:type="simple">MMBC</named-content>; dry-mounted, glued on a rectangular card label, abdomen detached, macerated, preserved in glycerol and enclosed in a glass microvial placed on the same pin as the specimen). <bold><italic>Paralectotype</italic></bold>, 1♂, (1) “Peru S, Marcapata, Garlepp c.”; (2) “Coll. A. Jacobi, 1912 – 3” [green label]; (3) “<italic><tp:taxon-name><tp:taxon-name-part taxon-name-part-type="genus" reg="Trigava"/><tp:taxon-name-part taxon-name-part-type="species" reg="brachycephala">brachycephala</tp:taxon-name-part></tp:taxon-name></italic>” [handwriting]; (4) “<italic><tp:taxon-name><tp:taxon-name-part taxon-name-part-type="genus" reg="Igava">Igava</tp:taxon-name-part></tp:taxon-name> Mel.</italic>” [handwriting]; (5) “Paralectotypus ♂, <italic><tp:taxon-name><tp:taxon-name-part taxon-name-part-type="genus" reg="Igava">Igava</tp:taxon-name-part><tp:taxon-name-part taxon-name-part-type="species" reg="brachycephala">brachycephala</tp:taxon-name-part></tp:taxon-name></italic> Melichar, 1912, labelled by I. Malenovský, 2023” [newly added red label] (<named-content xmlns:xlink="http://www.w3.org/1999/xlink" content-type="dwc:institutional_code" xlink:title="Museum für Tierkunde, Dresden, Germany" xlink:href="http://grbio.org/institution/museum-zoology-senckenberg-dresden" xlink:type="simple">MTD</named-content>).</p></tp:treatment-sec><tp:treatment-sec sec-type="material" id="SECID0ENKAG"><title>Other material examined.</title><p><bold>Peru</bold>: 1♂, “Peru, S.V. Garlepp”; “<italic><tp:taxon-name><tp:taxon-name-part taxon-name-part-type="genus" reg="Igava">Igava</tp:taxon-name-part><tp:taxon-name-part taxon-name-part-type="species" reg="brachycephala">brachycephala</tp:taxon-name-part></tp:taxon-name></italic> Mel. [H. Synave’s handwriting], H. Synave det., 1969” (<named-content xmlns:xlink="http://www.w3.org/1999/xlink" content-type="dwc:institutional_code" xlink:title="Museum für Naturkunde, Berlin, Germany" xlink:href="http://grbio.org/institution/museum-f%C3%BCr-naturkunde-2" xlink:type="simple">MFNB</named-content>); 1♂, 1♀, “Peru” (<named-content xmlns:xlink="http://www.w3.org/1999/xlink" content-type="dwc:institutional_code" xlink:title="Museum für Tierkunde, Dresden, Germany" xlink:href="http://grbio.org/institution/museum-zoology-senckenberg-dresden" xlink:type="simple">MTD</named-content>).</p></tp:treatment-sec><tp:treatment-sec sec-type="distribution" id="SECID0EKLAG"><title>Distribution.</title><p>Southeastern Peru.</p></tp:treatment-sec><tp:treatment-sec sec-type="remarks" id="SECID0EPLAG"><title>Remarks.</title><p><xref ref-type="bibr" rid="B9">Melichar (1912)</xref> described <italic><tp:taxon-name><tp:taxon-name-part taxon-name-part-type="genus" reg="Igava">Igava</tp:taxon-name-part><tp:taxon-name-part taxon-name-part-type="species" reg="brachycephala">brachycephala</tp:taxon-name-part></tp:taxon-name></italic> Melichar based on material from “Peru, Marcapata (Garlepp) (Mus. Budapest, Dresden)”. He did not state the number of the specimens he used for the description nor did he designate a holotype. One of his syntypes has been preserved in Melichar’s personal collection in <named-content xmlns:xlink="http://www.w3.org/1999/xlink" content-type="dwc:institutional_code" xlink:title="Moravské zemské muzeum" xlink:href="http://grbio.org/institution/moravske-muzeum-moravian-museum" xlink:type="simple">MMBC</named-content> and we used this male specimen for the redescription of the species. According to Article 74 of ICZN (1999), we designate the specimen in <named-content xmlns:xlink="http://www.w3.org/1999/xlink" content-type="dwc:institutional_code" xlink:title="Moravské zemské muzeum" xlink:href="http://grbio.org/institution/moravske-muzeum-moravian-museum" xlink:type="simple">MMBC</named-content> as the lectotype for <italic><tp:taxon-name><tp:taxon-name-part taxon-name-part-type="genus" reg="Igava">I.</tp:taxon-name-part><tp:taxon-name-part taxon-name-part-type="species" reg="brachycephala">brachycephala</tp:taxon-name-part></tp:taxon-name></italic> to stabilize the nomenclature. Another conspecific male with collecting data fully matching the original description has been located by us in <named-content xmlns:xlink="http://www.w3.org/1999/xlink" content-type="dwc:institutional_code" xlink:title="Museum für Tierkunde, Dresden, Germany" xlink:href="http://grbio.org/institution/museum-zoology-senckenberg-dresden" xlink:type="simple">MTD</named-content> and was labelled by us as a paralectotype.</p></tp:treatment-sec><tp:treatment-sec><!--Section generated to contain objects referenced in tp:taxon-treatment.--><fig id="F1" position="float" orientation="portrait"><object-id xmlns:xlink="http://www.w3.org/1999/xlink" content-type="doi" xlink:type="simple">10.3897/zookeys.1188.89881.figure1</object-id><object-id xmlns:xlink="http://www.w3.org/1999/xlink" content-type="arpha" xlink:type="simple">314CE10E-C544-5284-8558-A30330532786</object-id><label>Figure 1.</label><caption><p>Habitus of <italic><tp:taxon-name><tp:taxon-name-part taxon-name-part-type="genus" reg="Trigava">Trigava</tp:taxon-name-part></tp:taxon-name></italic> species, dorsal view <bold>A</bold><italic><tp:taxon-name><tp:taxon-name-part taxon-name-part-type="genus" reg="Trigava">T.</tp:taxon-name-part><tp:taxon-name-part taxon-name-part-type="species" reg="brachycephala">brachycephala</tp:taxon-name-part></tp:taxon-name></italic> (Melichar), lectotype, male <bold>B</bold><italic><tp:taxon-name><tp:taxon-name-part taxon-name-part-type="genus" reg="Trigava">T.</tp:taxon-name-part><tp:taxon-name-part taxon-name-part-type="species" reg="brachycephala">brachycephala</tp:taxon-name-part></tp:taxon-name></italic> (Melichar), male <bold>C</bold><italic><tp:taxon-name><tp:taxon-name-part taxon-name-part-type="genus" reg="Trigava">T.</tp:taxon-name-part><tp:taxon-name-part taxon-name-part-type="species" reg="obrieni">obrieni</tp:taxon-name-part></tp:taxon-name></italic> sp. nov., holotype, male <bold>D</bold><italic><tp:taxon-name><tp:taxon-name-part taxon-name-part-type="genus" reg="Trigava">T.</tp:taxon-name-part><tp:taxon-name-part taxon-name-part-type="species" reg="obrieni">obrieni</tp:taxon-name-part></tp:taxon-name></italic> sp. nov., paratype, female <bold>E</bold><italic><tp:taxon-name><tp:taxon-name-part taxon-name-part-type="genus" reg="Trigava">T.</tp:taxon-name-part><tp:taxon-name-part taxon-name-part-type="species" reg="peruensis">peruensis</tp:taxon-name-part></tp:taxon-name></italic> sp. nov., holotype, male <bold>F</bold><italic><tp:taxon-name><tp:taxon-name-part taxon-name-part-type="genus" reg="Trigava">T.</tp:taxon-name-part><tp:taxon-name-part taxon-name-part-type="species" reg="recurva">recurva</tp:taxon-name-part></tp:taxon-name></italic> (Melichar), lectotype, male.</p></caption><graphic xmlns:xlink="http://www.w3.org/1999/xlink" xlink:href="zookeys-1188-027_article-89881__-g001.jpg" position="float" orientation="portrait" xlink:type="simple" id="oo_961173.jpg"><uri content-type="original_file" xlink:type="simple">https://binary.pensoft.net/fig/961173</uri></graphic></fig><fig id="F2" position="float" orientation="portrait"><object-id xmlns:xlink="http://www.w3.org/1999/xlink" content-type="doi" xlink:type="simple">10.3897/zookeys.1188.89881.figure2</object-id><object-id xmlns:xlink="http://www.w3.org/1999/xlink" content-type="arpha" xlink:type="simple">E87D4538-E9A2-5B84-A119-809BDF7BCBBD</object-id><label>Figure 2.</label><caption><p>Habitus of <italic><tp:taxon-name><tp:taxon-name-part taxon-name-part-type="genus" reg="Trigava">Trigava</tp:taxon-name-part></tp:taxon-name></italic> species, lateral view <bold>A</bold><italic><tp:taxon-name><tp:taxon-name-part taxon-name-part-type="genus" reg="Trigava">T.</tp:taxon-name-part><tp:taxon-name-part taxon-name-part-type="species" reg="brachycephala">brachycephala</tp:taxon-name-part></tp:taxon-name></italic> (Melichar), lectotype, male <bold>B</bold><italic><tp:taxon-name><tp:taxon-name-part taxon-name-part-type="genus" reg="Trigava">T.</tp:taxon-name-part><tp:taxon-name-part taxon-name-part-type="species" reg="brachycephala">brachycephala</tp:taxon-name-part></tp:taxon-name></italic> (Melichar), male <bold>C</bold><italic><tp:taxon-name><tp:taxon-name-part taxon-name-part-type="genus" reg="Trigava">T.</tp:taxon-name-part><tp:taxon-name-part taxon-name-part-type="species" reg="obrieni">obrieni</tp:taxon-name-part></tp:taxon-name></italic> sp. nov., holotype, male <bold>D</bold><italic><tp:taxon-name><tp:taxon-name-part taxon-name-part-type="genus" reg="Trigava">T.</tp:taxon-name-part><tp:taxon-name-part taxon-name-part-type="species" reg="obrieni">obrieni</tp:taxon-name-part></tp:taxon-name></italic> sp. nov., paratype, female <bold>E</bold><italic><tp:taxon-name><tp:taxon-name-part taxon-name-part-type="genus" reg="Trigava">T.</tp:taxon-name-part><tp:taxon-name-part taxon-name-part-type="species" reg="peruensis">peruensis</tp:taxon-name-part></tp:taxon-name></italic> sp. nov., holotype, male <bold>F</bold><italic><tp:taxon-name><tp:taxon-name-part taxon-name-part-type="genus" reg="Trigava">T.</tp:taxon-name-part><tp:taxon-name-part taxon-name-part-type="species" reg="recurva">recurva</tp:taxon-name-part></tp:taxon-name></italic> (Melichar), lectotype, male <bold>G</bold> right tegmen of <italic><tp:taxon-name><tp:taxon-name-part taxon-name-part-type="genus" reg="Trigava">T.</tp:taxon-name-part><tp:taxon-name-part taxon-name-part-type="species" reg="brachycephala">brachycephala</tp:taxon-name-part></tp:taxon-name></italic><bold>H</bold> right tegmen of <italic><tp:taxon-name><tp:taxon-name-part taxon-name-part-type="genus" reg="Trigava">T.</tp:taxon-name-part><tp:taxon-name-part taxon-name-part-type="species" reg="recurva">recurva</tp:taxon-name-part></tp:taxon-name></italic>.</p></caption><graphic xmlns:xlink="http://www.w3.org/1999/xlink" xlink:href="zookeys-1188-027_article-89881__-g002.jpg" position="float" orientation="portrait" xlink:type="simple" id="oo_961174.jpg"><uri content-type="original_file" xlink:type="simple">https://binary.pensoft.net/fig/961174</uri></graphic></fig><fig id="F3" position="float" orientation="portrait"><object-id xmlns:xlink="http://www.w3.org/1999/xlink" content-type="doi" xlink:type="simple">10.3897/zookeys.1188.89881.figure3</object-id><object-id xmlns:xlink="http://www.w3.org/1999/xlink" content-type="arpha" xlink:type="simple">8412BBF9-21F4-572A-B355-35DEB68D8245</object-id><label>Figure 3.</label><caption><p><italic><tp:taxon-name><tp:taxon-name-part taxon-name-part-type="genus" reg="Trigava">Trigava</tp:taxon-name-part><tp:taxon-name-part taxon-name-part-type="species" reg="brachycephala">brachycephala</tp:taxon-name-part></tp:taxon-name></italic> (Melichar), male <bold>A</bold> head and thorax, dorsal view <bold>B</bold> same, lateral view <bold>C</bold> same, ventral view <bold>D</bold> pygofer and segment X, dorsal view <bold>E</bold> pygofer, gonostyles, aedeagus and segment X, right lateral view <bold>F</bold> pygofer and gonostyles, ventral view <bold>G</bold> left gonostyle, lateral view <bold>H</bold> aedeagus, dorsal view <bold>I</bold> aedeagus, lateral view <bold>J</bold> aedeagus, ventral view.</p></caption><graphic xmlns:xlink="http://www.w3.org/1999/xlink" xlink:href="zookeys-1188-027_article-89881__-g003.jpg" position="float" orientation="portrait" xlink:type="simple" id="oo_961175.jpg"><uri content-type="original_file" xlink:type="simple">https://binary.pensoft.net/fig/961175</uri></graphic></fig></tp:treatment-sec><ref-list><ref id="B10"><mixed-citation xmlns:xlink="http://www.w3.org/1999/xlink" xlink:type="simple"><person-group><name name-style="western"><surname>Metcalf</surname><given-names>ZP</given-names></name></person-group> (<year>1946</year>) <source>General catalogue of the <tp:taxon-name><tp:taxon-name-part taxon-name-part-type="order">Hemiptera</tp:taxon-name-part></tp:taxon-name>, Fasci. IV. <tp:taxon-name><tp:taxon-name-part taxon-name-part-type="superfamily">Fulgoroidea</tp:taxon-name-part></tp:taxon-name>, Part 8 <tp:taxon-name><tp:taxon-name-part taxon-name-part-type="family">Dictyopharidae</tp:taxon-name-part></tp:taxon-name>.</source><publisher-name>Smith College</publisher-name>, <publisher-loc>Northampton, USA</publisher-loc>, <size units="page">246 pp</size>. <ext-link xlink:href="10.1093/aesa/40.3.544" ext-link-type="doi" xlink:type="simple">https://doi.org/10.1093/aesa/40.3.544</ext-link></mixed-citation></ref><ref id="B11"><mixed-citation xmlns:xlink="http://www.w3.org/1999/xlink" xlink:type="simple"><person-group><name name-style="western"><surname>O’Brien</surname><given-names>LB</given-names></name></person-group> (<year>1999</year>) <article-title>New species of <italic><tp:taxon-name><tp:taxon-name-part taxon-name-part-type="genus">Toropa</tp:taxon-name-part></tp:taxon-name></italic> and <italic><tp:taxon-name><tp:taxon-name-part taxon-name-part-type="genus">Igava</tp:taxon-name-part></tp:taxon-name></italic> and a new genus, <italic><tp:taxon-name><tp:taxon-name-part taxon-name-part-type="genus">Trigava</tp:taxon-name-part></tp:taxon-name></italic> gen. n. (<tp:taxon-name><tp:taxon-name-part taxon-name-part-type="order">Hemiptera</tp:taxon-name-part></tp:taxon-name>: <tp:taxon-name><tp:taxon-name-part taxon-name-part-type="suborder">Auchenorrhyncha</tp:taxon-name-part></tp:taxon-name>: <tp:taxon-name><tp:taxon-name-part taxon-name-part-type="infraorder">Fulgoromorpha</tp:taxon-name-part></tp:taxon-name>: <tp:taxon-name><tp:taxon-name-part taxon-name-part-type="family">Dictyopharidae</tp:taxon-name-part></tp:taxon-name>).</article-title><source>Reichenbachia</source><volume>33</volume>(<issue>1</issue>): <fpage>55</fpage>–<lpage>60</lpage>.</mixed-citation></ref><ref id="B9"><mixed-citation xmlns:xlink="http://www.w3.org/1999/xlink" xlink:type="simple"><person-group><name name-style="western"><surname>Melichar</surname><given-names>L</given-names></name></person-group> (<year>1912</year>) <article-title>Monographie der Dictyophorinen (<tp:taxon-name><tp:taxon-name-part taxon-name-part-type="suborder">Homoptera</tp:taxon-name-part></tp:taxon-name>). Abhandlungen der K. K.</article-title><source>Zoologisch-Botanischen Gesellschaft in Wien</source><volume>7</volume>(<issue>1</issue>): <fpage>1</fpage>–<lpage>221</lpage>.</mixed-citation></ref></ref-list></tp:taxon-treatment>
