# Supplementary material for: ﻿Revision of the Neotropical genus Trigava O’Brien, 1999 (Hemiptera, Fulgoromorpha, Dictyopharidae, Nersiini), with descriptions of two new species from Peru and Brazil
Source: Zookeys. 2024 Jan 3;1188:27–45. doi: 10.3897/zookeys.1188.89881 (PMC10782513; doi:10.3897/zookeys.1188.89881)
Supplement: XML Treatment for Trigava obrieni [file zookeys.1188.89881-treatment3.xml]

<!DOCTYPE tp:taxon-treatment
  PUBLIC "-//TaxonX//DTD Taxonomic Treatment Publishing DTD v0 20100105//EN" "tax-treatment-NSO.dtd">
<tp:taxon-treatment xmlns:tp="http://www.plazi.org/taxpub"><tp:treatment-meta><kwd-group><label>Taxon classification</label><kwd>
                <named-content content-type="kingdom">Animalia</named-content>
              </kwd><kwd>
                <named-content content-type="order">Hemiptera</named-content>
              </kwd><kwd>
                <named-content content-type="family">Dictyopharidae</named-content>
              </kwd></kwd-group><mixed-citation publication-type="journal"><person-group><name><surname>Song</surname><given-names>Zhi-Shun</given-names></name><name><surname>O’Brien</surname><given-names>Lois B.</given-names></name><name><surname>Malenovský</surname><given-names>Igor</given-names></name><name><surname>Deckert</surname><given-names>Jürgen</given-names></name><name><surname>Bartlett</surname><given-names>Charles R.</given-names></name></person-group><article-title>﻿Revision of the Neotropical genus <italic><tp:taxon-name><tp:taxon-name-part taxon-name-part-type="genus" reg="Trigava">Trigava</tp:taxon-name-part></tp:taxon-name></italic> O’Brien, 1999 (<tp:taxon-name><tp:taxon-name-part taxon-name-part-type="order">Hemiptera</tp:taxon-name-part></tp:taxon-name>, <tp:taxon-name><tp:taxon-name-part taxon-name-part-type="infraorder">Fulgoromorpha</tp:taxon-name-part></tp:taxon-name>, <tp:taxon-name><tp:taxon-name-part taxon-name-part-type="family">Dictyopharidae</tp:taxon-name-part></tp:taxon-name>, <tp:taxon-name><tp:taxon-name-part taxon-name-part-type="tribe">Nersiini</tp:taxon-name-part></tp:taxon-name>), with descriptions of two new species from Peru and Brazil</article-title><source>Zookeys</source><day>03</day><month>01</month><year>2024</year><volume>1188</volume><fpage>27</fpage><lpage>45</lpage><pub-id pub-id-type="doi">10.3897/zookeys.1188.89881</pub-id></mixed-citation></tp:treatment-meta><tp:nomenclature><label>﻿</label><tp:taxon-name>
              <object-id xmlns:xlink="http://www.w3.org/1999/xlink" content-type="arpha" xlink:type="simple">474620BB-79E7-5B9B-B9F5-3153619B3DD7</object-id>
              <tp:taxon-name-part taxon-name-part-type="genus" reg="Trigava">Trigava</tp:taxon-name-part>
              <tp:taxon-name-part taxon-name-part-type="species" reg="obrieni">obrieni</tp:taxon-name-part>
              <object-id xmlns:xlink="http://www.w3.org/1999/xlink" content-type="zoobank" xlink:type="simple">https://zoobank.org/87633FF5-777E-4A66-9F5E-536B76E82C08</object-id>
            </tp:taxon-name><tp:taxon-authority>Song, Malenovský &amp; Deckert</tp:taxon-authority><tp:taxon-status xmlns:xlink="http://www.w3.org/1999/xlink" xlink:type="simple">sp. nov.</tp:taxon-status><xref ref-type="fig" rid="F1">Figs 1C, D</xref><xref ref-type="fig" rid="F2">, 2C, D</xref><xref ref-type="fig" rid="F4">, 4A–J</xref><xref ref-type="fig" rid="F5">, 5A–H</xref></tp:nomenclature><tp:treatment-sec sec-type="type locality" id="SECID0EYOAG"><title>Type locality.</title><p>Brazil, Rondônia State, 62 km SW Ariquemes, Fazenda, Rancho Grande.</p></tp:treatment-sec><tp:treatment-sec sec-type="type material" id="SECID0E4OAG"><title>Type material.</title><p><bold><italic>Holotype</italic></bold> ♂, <bold>Brazil</bold>: Rondônia, 62 km, SW Ariquemes, Fzda, Rancho Grande, 19-XI-1994, C.W. O’Brien &amp; L.B. O’Brien leg. (<abbrev xmlns:xlink="http://www.w3.org/1999/xlink" xlink:title="personal collection of Lois B. O’Brien" id="ABBRID0EKPAG" xlink:type="simple">LBOB</abbrev>; dry-mounted, pinned). <bold><italic>Paratypes</italic>: Brazil</bold>: 1♂, 1♀, same data as holotype but 18-XI-1994 (<abbrev xmlns:xlink="http://www.w3.org/1999/xlink" xlink:title="personal collection of Lois B. O’Brien" id="ABBRID0ESPAG" xlink:type="simple">LBOB</abbrev>); 1♂, same data as holotype but 4–16-XI-1997, J.E. Eger leg. (<abbrev xmlns:xlink="http://www.w3.org/1999/xlink" xlink:title="personal collection of Lois B. O’Brien" id="ABBRID0EWPAG" xlink:type="simple">LBOB</abbrev>).</p></tp:treatment-sec><tp:treatment-sec sec-type="diagnosis" id="SECID0E1PAG"><title>Diagnosis.</title><p><italic><tp:taxon-name><tp:taxon-name-part taxon-name-part-type="genus" reg="Trigava">Trigava</tp:taxon-name-part><tp:taxon-name-part taxon-name-part-type="species" reg="obrieni">obrieni</tp:taxon-name-part></tp:taxon-name></italic> sp. nov. is similar to <italic><tp:taxon-name><tp:taxon-name-part taxon-name-part-type="genus" reg="Trigava">T.</tp:taxon-name-part><tp:taxon-name-part taxon-name-part-type="species" reg="brachycephala">brachycephala</tp:taxon-name-part></tp:taxon-name></italic> in most characters, but can be separated from the latter by the longer head curved upward about 60° in front of eyes (in <italic><tp:taxon-name><tp:taxon-name-part taxon-name-part-type="genus" reg="Trigava">T.</tp:taxon-name-part><tp:taxon-name-part taxon-name-part-type="species" reg="brachycephala">brachycephala</tp:taxon-name-part></tp:taxon-name></italic>, the cephalic process is distinctly shorter and curved upward more than 90° in front of eyes) and the ventral lobes of the aedeagus without a tooth at the base (with a minute tooth at base in <italic><tp:taxon-name><tp:taxon-name-part taxon-name-part-type="genus" reg="Trigava">T.</tp:taxon-name-part><tp:taxon-name-part taxon-name-part-type="species" reg="brachycephala">brachycephala</tp:taxon-name-part></tp:taxon-name></italic>). This new species also may be differentiated from <italic><tp:taxon-name><tp:taxon-name-part taxon-name-part-type="genus" reg="Trigava">T.</tp:taxon-name-part><tp:taxon-name-part taxon-name-part-type="species" reg="recurva">recurva</tp:taxon-name-part></tp:taxon-name></italic> (Melichar) by the gonostyles with the dorsal process short and the hook-like process situated submedially and curved basad (dorsal process distinctly elongate, hook-like process situated more basally and curved apicad in <italic><tp:taxon-name><tp:taxon-name-part taxon-name-part-type="genus" reg="Trigava">T.</tp:taxon-name-part><tp:taxon-name-part taxon-name-part-type="species" reg="recurva">recurva</tp:taxon-name-part></tp:taxon-name></italic>), and the ventral lobes of the aedeagus without long spines (with long spines in <italic><tp:taxon-name><tp:taxon-name-part taxon-name-part-type="genus" reg="Trigava">T.</tp:taxon-name-part><tp:taxon-name-part taxon-name-part-type="species" reg="recurva">recurva</tp:taxon-name-part></tp:taxon-name></italic>).</p></tp:treatment-sec><tp:treatment-sec sec-type="description" id="SECID0ENSAG"><title>Description.</title><p><bold><italic>Measurements</italic></bold> (in mm; 3♂, 1♀). Body length from apex of head to tip of tegmina: ♂ 10.8–11.2, ♀ 12.5; head length (includes: apex of cephalic process to constricted and curved part + from curved part to base of eyes): ♂♀ (0.4–0.5)+(1.0–1.1); head width including eyes: ♂ 1.4–1.5, ♀ 1.6; tegmen length: ♂ 8.5–8.9, ♀ 9.8.</p><p><bold><italic>Coloration</italic>.</bold> Head stramineous green, lateral and intermediate carinae of frons in front of eyes black to blackish brown, lateral areas in front of eyes green. Pronotum and mesonotum stramineous green, upper lateral carinae of pronotum green. Tegmina and hindwings with membrane hyaline, costal margin black to dark brown, veins green to greenish yellow, pterostigmal area more or less greenish ochraceous. Legs yellowish brown, base, apex and apical spines of tibiae fuscous. Abdomen dorsally and ventrally greenish ochraceous.</p><p><bold><italic>Structure</italic>.</bold> Head with cephalic process relatively long, in lateral view (Fig. <xref ref-type="fig" rid="F4">4B</xref>), curved upward about 60° in front of eyes. Vertex (Fig. <xref ref-type="fig" rid="F4">4A</xref>) broad, with ratio of length at midline to width between eyes (1.5–1.6):1. Frons (Fig. <xref ref-type="fig" rid="F4">4C</xref>) flat, relatively broad, with ratio of length at midline to maximum width 2.4:1.</p><p><bold><italic>Male genitalia</italic>.</bold> Pygofer in lateral view (Fig. <xref ref-type="fig" rid="F4">4E</xref>) with ratio of ventral to dorsal width about 1.7:1; posterior margin produced into a small, apically obtuse process near middle. Gonostyles (Fig. <xref ref-type="fig" rid="F4">4F</xref>) large and broad, dorsal process short, acute apically, more or less incurved and directed dorsoanteriad; hook-like process placed submedially, horizontal with dorsal process, curved basad (Fig. <xref ref-type="fig" rid="F4">4G</xref>). Aedeagus (Fig. <xref ref-type="fig" rid="F4">4H–J</xref>) slender and elongate, endosomal processes curved dorsoanteriad; phallobase sclerotized and pigmented at lateral sides, membranous and slightly inflated dorsally and ventrally: dorsal lobes V-shaped at apex, curved and directed posterolaterad; a pair of lateral lobes large and elongate, thumb-like, apex with a long spine, directed posteriad; ventral lobe small, butterfly-shaped, base expanded laterad, apex produced in a pair of thumb-like moderate lobes, without spine, directed laterad. Segment X (Fig. <xref ref-type="fig" rid="F4">4D, E</xref>), in dorsal view, with lateral margins more or less convex near middle, with ratio of length to width near middle about 2.0:1.</p><p><bold><italic>Female genitalia</italic>.</bold> As in generic description (Fig. <xref ref-type="fig" rid="F5">5A–H</xref>).</p></tp:treatment-sec><tp:treatment-sec sec-type="etymology" id="SECID0EYUAG"><title>Etymology.</title><p>The new species is named after the late Dr Charlie W. O’Brien, former professor at Florida Agricultural and Mechanical University, USA, one of the world’s top experts in weevils, collector of the type specimens and husband of Dr Lois B. O’Brien, in recognition of their kindest help and support to the first author when he visited USA in 2017. The species name is to be treated as a noun in genitive case.</p></tp:treatment-sec><tp:treatment-sec sec-type="distribution" id="SECID0E4UAG"><title>Distribution.</title><p>Northwestern Brazil.</p></tp:treatment-sec><tp:treatment-sec><!--Section generated to contain objects referenced in tp:taxon-treatment.--><fig id="F1" position="float" orientation="portrait"><object-id xmlns:xlink="http://www.w3.org/1999/xlink" content-type="doi" xlink:type="simple">10.3897/zookeys.1188.89881.figure1</object-id><object-id xmlns:xlink="http://www.w3.org/1999/xlink" content-type="arpha" xlink:type="simple">314CE10E-C544-5284-8558-A30330532786</object-id><label>Figure 1.</label><caption><p>Habitus of <italic><tp:taxon-name><tp:taxon-name-part taxon-name-part-type="genus" reg="Trigava">Trigava</tp:taxon-name-part></tp:taxon-name></italic> species, dorsal view <bold>A</bold><italic><tp:taxon-name><tp:taxon-name-part taxon-name-part-type="genus" reg="Trigava">T.</tp:taxon-name-part><tp:taxon-name-part taxon-name-part-type="species" reg="brachycephala">brachycephala</tp:taxon-name-part></tp:taxon-name></italic> (Melichar), lectotype, male <bold>B</bold><italic><tp:taxon-name><tp:taxon-name-part taxon-name-part-type="genus" reg="Trigava">T.</tp:taxon-name-part><tp:taxon-name-part taxon-name-part-type="species" reg="brachycephala">brachycephala</tp:taxon-name-part></tp:taxon-name></italic> (Melichar), male <bold>C</bold><italic><tp:taxon-name><tp:taxon-name-part taxon-name-part-type="genus" reg="Trigava">T.</tp:taxon-name-part><tp:taxon-name-part taxon-name-part-type="species" reg="obrieni">obrieni</tp:taxon-name-part></tp:taxon-name></italic> sp. nov., holotype, male <bold>D</bold><italic><tp:taxon-name><tp:taxon-name-part taxon-name-part-type="genus" reg="Trigava">T.</tp:taxon-name-part><tp:taxon-name-part taxon-name-part-type="species" reg="obrieni">obrieni</tp:taxon-name-part></tp:taxon-name></italic> sp. nov., paratype, female <bold>E</bold><italic><tp:taxon-name><tp:taxon-name-part taxon-name-part-type="genus" reg="Trigava">T.</tp:taxon-name-part><tp:taxon-name-part taxon-name-part-type="species" reg="peruensis">peruensis</tp:taxon-name-part></tp:taxon-name></italic> sp. nov., holotype, male <bold>F</bold><italic><tp:taxon-name><tp:taxon-name-part taxon-name-part-type="genus" reg="Trigava">T.</tp:taxon-name-part><tp:taxon-name-part taxon-name-part-type="species" reg="recurva">recurva</tp:taxon-name-part></tp:taxon-name></italic> (Melichar), lectotype, male.</p></caption><graphic xmlns:xlink="http://www.w3.org/1999/xlink" xlink:href="zookeys-1188-027_article-89881__-g001.jpg" position="float" orientation="portrait" xlink:type="simple" id="oo_961173.jpg"><uri content-type="original_file" xlink:type="simple">https://binary.pensoft.net/fig/961173</uri></graphic></fig><fig id="F2" position="float" orientation="portrait"><object-id xmlns:xlink="http://www.w3.org/1999/xlink" content-type="doi" xlink:type="simple">10.3897/zookeys.1188.89881.figure2</object-id><object-id xmlns:xlink="http://www.w3.org/1999/xlink" content-type="arpha" xlink:type="simple">E87D4538-E9A2-5B84-A119-809BDF7BCBBD</object-id><label>Figure 2.</label><caption><p>Habitus of <italic><tp:taxon-name><tp:taxon-name-part taxon-name-part-type="genus" reg="Trigava">Trigava</tp:taxon-name-part></tp:taxon-name></italic> species, lateral view <bold>A</bold><italic><tp:taxon-name><tp:taxon-name-part taxon-name-part-type="genus" reg="Trigava">T.</tp:taxon-name-part><tp:taxon-name-part taxon-name-part-type="species" reg="brachycephala">brachycephala</tp:taxon-name-part></tp:taxon-name></italic> (Melichar), lectotype, male <bold>B</bold><italic><tp:taxon-name><tp:taxon-name-part taxon-name-part-type="genus" reg="Trigava">T.</tp:taxon-name-part><tp:taxon-name-part taxon-name-part-type="species" reg="brachycephala">brachycephala</tp:taxon-name-part></tp:taxon-name></italic> (Melichar), male <bold>C</bold><italic><tp:taxon-name><tp:taxon-name-part taxon-name-part-type="genus" reg="Trigava">T.</tp:taxon-name-part><tp:taxon-name-part taxon-name-part-type="species" reg="obrieni">obrieni</tp:taxon-name-part></tp:taxon-name></italic> sp. nov., holotype, male <bold>D</bold><italic><tp:taxon-name><tp:taxon-name-part taxon-name-part-type="genus" reg="Trigava">T.</tp:taxon-name-part><tp:taxon-name-part taxon-name-part-type="species" reg="obrieni">obrieni</tp:taxon-name-part></tp:taxon-name></italic> sp. nov., paratype, female <bold>E</bold><italic><tp:taxon-name><tp:taxon-name-part taxon-name-part-type="genus" reg="Trigava">T.</tp:taxon-name-part><tp:taxon-name-part taxon-name-part-type="species" reg="peruensis">peruensis</tp:taxon-name-part></tp:taxon-name></italic> sp. nov., holotype, male <bold>F</bold><italic><tp:taxon-name><tp:taxon-name-part taxon-name-part-type="genus" reg="Trigava">T.</tp:taxon-name-part><tp:taxon-name-part taxon-name-part-type="species" reg="recurva">recurva</tp:taxon-name-part></tp:taxon-name></italic> (Melichar), lectotype, male <bold>G</bold> right tegmen of <italic><tp:taxon-name><tp:taxon-name-part taxon-name-part-type="genus" reg="Trigava">T.</tp:taxon-name-part><tp:taxon-name-part taxon-name-part-type="species" reg="brachycephala">brachycephala</tp:taxon-name-part></tp:taxon-name></italic><bold>H</bold> right tegmen of <italic><tp:taxon-name><tp:taxon-name-part taxon-name-part-type="genus" reg="Trigava">T.</tp:taxon-name-part><tp:taxon-name-part taxon-name-part-type="species" reg="recurva">recurva</tp:taxon-name-part></tp:taxon-name></italic>.</p></caption><graphic xmlns:xlink="http://www.w3.org/1999/xlink" xlink:href="zookeys-1188-027_article-89881__-g002.jpg" position="float" orientation="portrait" xlink:type="simple" id="oo_961174.jpg"><uri content-type="original_file" xlink:type="simple">https://binary.pensoft.net/fig/961174</uri></graphic></fig><fig id="F4" position="float" orientation="portrait"><object-id xmlns:xlink="http://www.w3.org/1999/xlink" content-type="doi" xlink:type="simple">10.3897/zookeys.1188.89881.figure4</object-id><object-id xmlns:xlink="http://www.w3.org/1999/xlink" content-type="arpha" xlink:type="simple">2D5020C5-695B-51F3-92AA-F44DD11A887B</object-id><label>Figure 4.</label><caption><p><italic><tp:taxon-name><tp:taxon-name-part taxon-name-part-type="genus" reg="Trigava">Trigava</tp:taxon-name-part><tp:taxon-name-part taxon-name-part-type="species" reg="obrieni">obrieni</tp:taxon-name-part></tp:taxon-name></italic> sp. nov., holotype, male <bold>A</bold> head and thorax, dorsal view <bold>B</bold> same, lateral view <bold>C</bold> same, ventral view <bold>D</bold> pygofer and segment X, dorsal view <bold>E</bold> pygofer, gonostyles, aedeagus and segment X, right lateral view <bold>F</bold> pygofer and gonostyles, ventral view <bold>G</bold> left gonostyle, lateral view <bold>H</bold> aedeagus, dorsal view <bold>I</bold> aedeagus, lateral view <bold>J</bold> aedeagus, ventral view. Abbreviations: as, anal style; dl, dorsal lobes of phallotheca; dmp, dorsal margin of pygofer; dpg, dorsal process of gonostyle; ep, endosomal processes; gs, gonostyle; hpg, hook-like process of gonostyle; ll, lateral lobes of phallotheca; pg, pygofer; pt, phallotheca; sx, segment X; vl, ventral lobes of phallotheca; vmp, ventral margin of pygofer.</p></caption><graphic xmlns:xlink="http://www.w3.org/1999/xlink" xlink:href="zookeys-1188-027_article-89881__-g004.jpg" position="float" orientation="portrait" xlink:type="simple" id="oo_961176.jpg"><uri content-type="original_file" xlink:type="simple">https://binary.pensoft.net/fig/961176</uri></graphic></fig><fig id="F5" position="float" orientation="portrait"><object-id xmlns:xlink="http://www.w3.org/1999/xlink" content-type="doi" xlink:type="simple">10.3897/zookeys.1188.89881.figure5</object-id><object-id xmlns:xlink="http://www.w3.org/1999/xlink" content-type="arpha" xlink:type="simple">ABC4EDE0-73D0-5100-ACEB-82417569B8B6</object-id><label>Figure 5.</label><caption><p><italic><tp:taxon-name><tp:taxon-name-part taxon-name-part-type="genus" reg="Trigava">Trigava</tp:taxon-name-part><tp:taxon-name-part taxon-name-part-type="species" reg="obrieni">obrieni</tp:taxon-name-part></tp:taxon-name></italic> sp. nov., paratype, female <bold>A</bold> terminalia, dorsal view <bold>B</bold> same, lateral view <bold>C</bold> same, ventral view <bold>D</bold> gonapophysis VIII, lateral view <bold>E</bold> gonapophysis IX, ventral view <bold>F</bold> gonapophysis IX, lateral view <bold>G</bold> gonoplac, lateral view <bold>H</bold> gonoplac, dorsal view. Abbreviations: ACL, anterior connective lamina of gonapophysis VIII; Gp I, first lobe (lateral lobe) of gonoplac; Gp II, second lobe (posterior lobe) of gonoplac; GxL, endogonocoxal lobe; GxP, endogonocoxal process; Gx VIII, gonocoxae VIII; PCL, posterior connective lamina; sx, segment X.</p></caption><graphic xmlns:xlink="http://www.w3.org/1999/xlink" xlink:href="zookeys-1188-027_article-89881__-g005.jpg" position="float" orientation="portrait" xlink:type="simple" id="oo_961177.jpg"><uri content-type="original_file" xlink:type="simple">https://binary.pensoft.net/fig/961177</uri></graphic></fig></tp:treatment-sec></tp:taxon-treatment>
