# Supplementary material for: ﻿Revision of the Neotropical genus Trigava O’Brien, 1999 (Hemiptera, Fulgoromorpha, Dictyopharidae, Nersiini), with descriptions of two new species from Peru and Brazil
Source: Zookeys. 2024 Jan 3;1188:27–45. doi: 10.3897/zookeys.1188.89881 (PMC10782513; doi:10.3897/zookeys.1188.89881)
Supplement: XML Treatment for Trigava peruensis [file zookeys.1188.89881-treatment4.xml]

<!DOCTYPE tp:taxon-treatment
  PUBLIC "-//TaxonX//DTD Taxonomic Treatment Publishing DTD v0 20100105//EN" "tax-treatment-NSO.dtd">
<tp:taxon-treatment xmlns:tp="http://www.plazi.org/taxpub"><tp:treatment-meta><kwd-group><label>Taxon classification</label><kwd>
                <named-content content-type="kingdom">Animalia</named-content>
              </kwd><kwd>
                <named-content content-type="order">Hemiptera</named-content>
              </kwd><kwd>
                <named-content content-type="family">Dictyopharidae</named-content>
              </kwd></kwd-group><mixed-citation publication-type="journal"><person-group><name><surname>Song</surname><given-names>Zhi-Shun</given-names></name><name><surname>O’Brien</surname><given-names>Lois B.</given-names></name><name><surname>Malenovský</surname><given-names>Igor</given-names></name><name><surname>Deckert</surname><given-names>Jürgen</given-names></name><name><surname>Bartlett</surname><given-names>Charles R.</given-names></name></person-group><article-title>﻿Revision of the Neotropical genus <italic><tp:taxon-name><tp:taxon-name-part taxon-name-part-type="genus" reg="Trigava">Trigava</tp:taxon-name-part></tp:taxon-name></italic> O’Brien, 1999 (<tp:taxon-name><tp:taxon-name-part taxon-name-part-type="order">Hemiptera</tp:taxon-name-part></tp:taxon-name>, <tp:taxon-name><tp:taxon-name-part taxon-name-part-type="infraorder">Fulgoromorpha</tp:taxon-name-part></tp:taxon-name>, <tp:taxon-name><tp:taxon-name-part taxon-name-part-type="family">Dictyopharidae</tp:taxon-name-part></tp:taxon-name>, <tp:taxon-name><tp:taxon-name-part taxon-name-part-type="tribe">Nersiini</tp:taxon-name-part></tp:taxon-name>), with descriptions of two new species from Peru and Brazil</article-title><source>Zookeys</source><day>03</day><month>01</month><year>2024</year><volume>1188</volume><fpage>27</fpage><lpage>45</lpage><pub-id pub-id-type="doi">10.3897/zookeys.1188.89881</pub-id></mixed-citation></tp:treatment-meta><tp:nomenclature><label>﻿</label><tp:taxon-name>
              <object-id xmlns:xlink="http://www.w3.org/1999/xlink" content-type="arpha" xlink:type="simple">B142DB11-01D8-5A34-93D0-0980E50C5FD6</object-id>
              <tp:taxon-name-part taxon-name-part-type="genus" reg="Trigava">Trigava</tp:taxon-name-part>
              <tp:taxon-name-part taxon-name-part-type="species" reg="peruensis">peruensis</tp:taxon-name-part>
              <object-id xmlns:xlink="http://www.w3.org/1999/xlink" content-type="zoobank" xlink:type="simple">https://zoobank.org/F2AA6095-E279-4772-A1B8-CE3F0B2774F3</object-id>
            </tp:taxon-name><tp:taxon-authority>Song, O’Brien &amp; Bartlett</tp:taxon-authority><tp:taxon-status xmlns:xlink="http://www.w3.org/1999/xlink" xlink:type="simple">sp. nov.</tp:taxon-status><xref ref-type="fig" rid="F1">Figs 1E</xref><xref ref-type="fig" rid="F2">, 2E</xref><xref ref-type="fig" rid="F6">, 6A–J</xref></tp:nomenclature><tp:treatment-sec sec-type="type locality" id="SECID0EYWAG"><title>Type locality.</title><p>Peru, Department of Cuzco, Cosñipata Valley.</p></tp:treatment-sec><tp:treatment-sec sec-type="type material" id="SECID0E4WAG"><title>Type material.</title><p><bold><italic>Holotype</italic></bold> ♂, <bold>Peru</bold>: “Peru, Dep Cuzco, Cosnipata-Ebene, 1000 m, XI-XII-[19]00, S.V. Garlepp leg.” (<named-content xmlns:xlink="http://www.w3.org/1999/xlink" content-type="dwc:institutional_code" xlink:title="Museum für Naturkunde, Berlin, Germany" xlink:href="http://grbio.org/institution/museum-f%C3%BCr-naturkunde-2" xlink:type="simple">MFNB</named-content>; dry-mounted, pinned).</p></tp:treatment-sec><tp:treatment-sec sec-type="diagnosis" id="SECID0EPXAG"><title>Diagnosis.</title><p><italic><tp:taxon-name><tp:taxon-name-part taxon-name-part-type="genus" reg="Trigava">Trigava</tp:taxon-name-part><tp:taxon-name-part taxon-name-part-type="species" reg="peruensis">peruensis</tp:taxon-name-part></tp:taxon-name></italic> sp. nov. is externally similar to <italic><tp:taxon-name><tp:taxon-name-part taxon-name-part-type="genus" reg="Trigava">T.</tp:taxon-name-part><tp:taxon-name-part taxon-name-part-type="species" reg="brachycephala">brachycephala</tp:taxon-name-part></tp:taxon-name></italic>, but can be separated from the latter by the gonostyles with the dorsal process elongate and the hook-like process placed more basally and curved apicad (dorsal process short and hook-like process placed submedially and curved basad in <italic><tp:taxon-name><tp:taxon-name-part taxon-name-part-type="genus" reg="Trigava">T.</tp:taxon-name-part><tp:taxon-name-part taxon-name-part-type="species" reg="brachycephala">brachycephala</tp:taxon-name-part></tp:taxon-name></italic>), and the ventral lobes of the aedeagus with long spines (without long spines in <italic><tp:taxon-name><tp:taxon-name-part taxon-name-part-type="genus" reg="Trigava">T.</tp:taxon-name-part><tp:taxon-name-part taxon-name-part-type="species" reg="brachycephala">brachycephala</tp:taxon-name-part></tp:taxon-name></italic>). It can be distinguished from <italic><tp:taxon-name><tp:taxon-name-part taxon-name-part-type="genus" reg="Trigava">T.</tp:taxon-name-part><tp:taxon-name-part taxon-name-part-type="species" reg="recurva">recurva</tp:taxon-name-part></tp:taxon-name></italic> by the shorter cephalic process curved upward about 90° in front of the eyes (the longer head curved upward about 60° in front of eyes in <italic><tp:taxon-name><tp:taxon-name-part taxon-name-part-type="genus" reg="Trigava">T.</tp:taxon-name-part><tp:taxon-name-part taxon-name-part-type="species" reg="recurva">recurva</tp:taxon-name-part></tp:taxon-name></italic>) and the ventral lobes of the aedeagus weakly trilobed (nearly cross-shaped in <italic><tp:taxon-name><tp:taxon-name-part taxon-name-part-type="genus" reg="Trigava">T.</tp:taxon-name-part><tp:taxon-name-part taxon-name-part-type="species" reg="recurva">recurva</tp:taxon-name-part></tp:taxon-name></italic>).</p></tp:treatment-sec><tp:treatment-sec sec-type="description" id="SECID0EC1AG"><title>Description.</title><p><bold><italic>Measurements</italic></bold> (in mm; 1♂). Body length from apex of head to tip of tegmina: 11.7; head length (includes: apex of cephalic process to constricted and curved part + from curved part to base of eyes): 0.3+1.1; head width including eyes: 1.6; tegmen length: 9.7.</p><p><bold><italic>Coloration</italic>.</bold> Head stramineous green, lateral carinae of vertex and frons reddish brown, intermediate carinae of frons in front of eyes black to reddish brown, lateral areas in front of eyes green. Pronotum and mesonotum stramineous green, upper lateral carinae of pronotum green. Tegmina and hindwings with membrane hyaline, costal margin dark brown, veins green to greenish yellow, pterostigmal area greenish ochraceous. Legs yellowish brown, base, apex and apical spines of tibiae fuscous. Abdomen dorsally and ventrally greenish ochraceous.</p><p><bold><italic>Structure</italic>.</bold> Head with cephalic process short, in lateral view (Fig. <xref ref-type="fig" rid="F6">6B</xref>), curved upward nearly 90° in front of eyes. Vertex (Fig. <xref ref-type="fig" rid="F6">6A</xref>) broad, with ratio of length at midline to width between eyes (1.1–1.2):1. Frons (Fig. <xref ref-type="fig" rid="F6">6C</xref>) flat, relatively broad, with ratio of length at midline to maximum width 2.2:1, intermediate and median carinae obscure.</p><p><bold><italic>Male genitalia</italic>.</bold> Pygofer in lateral view (Fig. <xref ref-type="fig" rid="F6">6E</xref>) with ratio of ventral to dorsal width about 2.0:1; posterior margin produced angulately near middle. Gonostyles (Fig. <xref ref-type="fig" rid="F6">6F</xref>) large and broad, dorsal process elongate, triangular, acute apically, more or less incurved and directed dorsoanteriad; hook-like process placed sub-basally, below dorsal process, curved apicad (Fig. <xref ref-type="fig" rid="F6">6G</xref>). Aedeagus (Fig. <xref ref-type="fig" rid="F6">6H–J</xref>) large and stout, endosomal processes curved dorsoanteriad; phallobase sclerotized and pigmented at lateral sides, membranous and slightly inflated dorsally and ventrally: dorsal lobes small, V-shaped at apex, directed posteriad; a pair of lateral lobes large and elongate, thumb-like, tapering apicad, apex with a large long spine, directed posterolaterad; ventral lobes large, weakly trilobed, base protruded laterad, with a large long spine, apex produced in a long triangular lobe, without spine, directed posteriad. Segment X (Fig. <xref ref-type="fig" rid="F6">6D, E</xref>), in dorsal view, with lateral margins more or less convex near middle, with ratio of length to width near middle about 2.1:1.</p><p><bold>Female.</bold> Unknown.</p></tp:treatment-sec><tp:treatment-sec sec-type="etymology" id="SECID0EG3AG"><title>Etymology.</title><p>The new species is named for its occurrence in Peru. The specific epithet ‘<tp:taxon-name><tp:taxon-name-part taxon-name-part-type="genus" reg="Trigava"/><tp:taxon-name-part taxon-name-part-type="species" reg="peruensis">peruensis</tp:taxon-name-part></tp:taxon-name>’ is to be treated as a Latinized adjective in nominative singular.</p></tp:treatment-sec><tp:treatment-sec sec-type="distribution" id="SECID0EV3AG"><title>Distribution.</title><p>Southeastern Peru.</p></tp:treatment-sec><tp:treatment-sec><!--Section generated to contain objects referenced in tp:taxon-treatment.--><fig id="F1" position="float" orientation="portrait"><object-id xmlns:xlink="http://www.w3.org/1999/xlink" content-type="doi" xlink:type="simple">10.3897/zookeys.1188.89881.figure1</object-id><object-id xmlns:xlink="http://www.w3.org/1999/xlink" content-type="arpha" xlink:type="simple">314CE10E-C544-5284-8558-A30330532786</object-id><label>Figure 1.</label><caption><p>Habitus of <italic><tp:taxon-name><tp:taxon-name-part taxon-name-part-type="genus" reg="Trigava">Trigava</tp:taxon-name-part></tp:taxon-name></italic> species, dorsal view <bold>A</bold><italic><tp:taxon-name><tp:taxon-name-part taxon-name-part-type="genus" reg="Trigava">T.</tp:taxon-name-part><tp:taxon-name-part taxon-name-part-type="species" reg="brachycephala">brachycephala</tp:taxon-name-part></tp:taxon-name></italic> (Melichar), lectotype, male <bold>B</bold><italic><tp:taxon-name><tp:taxon-name-part taxon-name-part-type="genus" reg="Trigava">T.</tp:taxon-name-part><tp:taxon-name-part taxon-name-part-type="species" reg="brachycephala">brachycephala</tp:taxon-name-part></tp:taxon-name></italic> (Melichar), male <bold>C</bold><italic><tp:taxon-name><tp:taxon-name-part taxon-name-part-type="genus" reg="Trigava">T.</tp:taxon-name-part><tp:taxon-name-part taxon-name-part-type="species" reg="obrieni">obrieni</tp:taxon-name-part></tp:taxon-name></italic> sp. nov., holotype, male <bold>D</bold><italic><tp:taxon-name><tp:taxon-name-part taxon-name-part-type="genus" reg="Trigava">T.</tp:taxon-name-part><tp:taxon-name-part taxon-name-part-type="species" reg="obrieni">obrieni</tp:taxon-name-part></tp:taxon-name></italic> sp. nov., paratype, female <bold>E</bold><italic><tp:taxon-name><tp:taxon-name-part taxon-name-part-type="genus" reg="Trigava">T.</tp:taxon-name-part><tp:taxon-name-part taxon-name-part-type="species" reg="peruensis">peruensis</tp:taxon-name-part></tp:taxon-name></italic> sp. nov., holotype, male <bold>F</bold><italic><tp:taxon-name><tp:taxon-name-part taxon-name-part-type="genus" reg="Trigava">T.</tp:taxon-name-part><tp:taxon-name-part taxon-name-part-type="species" reg="recurva">recurva</tp:taxon-name-part></tp:taxon-name></italic> (Melichar), lectotype, male.</p></caption><graphic xmlns:xlink="http://www.w3.org/1999/xlink" xlink:href="zookeys-1188-027_article-89881__-g001.jpg" position="float" orientation="portrait" xlink:type="simple" id="oo_961173.jpg"><uri content-type="original_file" xlink:type="simple">https://binary.pensoft.net/fig/961173</uri></graphic></fig><fig id="F2" position="float" orientation="portrait"><object-id xmlns:xlink="http://www.w3.org/1999/xlink" content-type="doi" xlink:type="simple">10.3897/zookeys.1188.89881.figure2</object-id><object-id xmlns:xlink="http://www.w3.org/1999/xlink" content-type="arpha" xlink:type="simple">E87D4538-E9A2-5B84-A119-809BDF7BCBBD</object-id><label>Figure 2.</label><caption><p>Habitus of <italic><tp:taxon-name><tp:taxon-name-part taxon-name-part-type="genus" reg="Trigava">Trigava</tp:taxon-name-part></tp:taxon-name></italic> species, lateral view <bold>A</bold><italic><tp:taxon-name><tp:taxon-name-part taxon-name-part-type="genus" reg="Trigava">T.</tp:taxon-name-part><tp:taxon-name-part taxon-name-part-type="species" reg="brachycephala">brachycephala</tp:taxon-name-part></tp:taxon-name></italic> (Melichar), lectotype, male <bold>B</bold><italic><tp:taxon-name><tp:taxon-name-part taxon-name-part-type="genus" reg="Trigava">T.</tp:taxon-name-part><tp:taxon-name-part taxon-name-part-type="species" reg="brachycephala">brachycephala</tp:taxon-name-part></tp:taxon-name></italic> (Melichar), male <bold>C</bold><italic><tp:taxon-name><tp:taxon-name-part taxon-name-part-type="genus" reg="Trigava">T.</tp:taxon-name-part><tp:taxon-name-part taxon-name-part-type="species" reg="obrieni">obrieni</tp:taxon-name-part></tp:taxon-name></italic> sp. nov., holotype, male <bold>D</bold><italic><tp:taxon-name><tp:taxon-name-part taxon-name-part-type="genus" reg="Trigava">T.</tp:taxon-name-part><tp:taxon-name-part taxon-name-part-type="species" reg="obrieni">obrieni</tp:taxon-name-part></tp:taxon-name></italic> sp. nov., paratype, female <bold>E</bold><italic><tp:taxon-name><tp:taxon-name-part taxon-name-part-type="genus" reg="Trigava">T.</tp:taxon-name-part><tp:taxon-name-part taxon-name-part-type="species" reg="peruensis">peruensis</tp:taxon-name-part></tp:taxon-name></italic> sp. nov., holotype, male <bold>F</bold><italic><tp:taxon-name><tp:taxon-name-part taxon-name-part-type="genus" reg="Trigava">T.</tp:taxon-name-part><tp:taxon-name-part taxon-name-part-type="species" reg="recurva">recurva</tp:taxon-name-part></tp:taxon-name></italic> (Melichar), lectotype, male <bold>G</bold> right tegmen of <italic><tp:taxon-name><tp:taxon-name-part taxon-name-part-type="genus" reg="Trigava">T.</tp:taxon-name-part><tp:taxon-name-part taxon-name-part-type="species" reg="brachycephala">brachycephala</tp:taxon-name-part></tp:taxon-name></italic><bold>H</bold> right tegmen of <italic><tp:taxon-name><tp:taxon-name-part taxon-name-part-type="genus" reg="Trigava">T.</tp:taxon-name-part><tp:taxon-name-part taxon-name-part-type="species" reg="recurva">recurva</tp:taxon-name-part></tp:taxon-name></italic>.</p></caption><graphic xmlns:xlink="http://www.w3.org/1999/xlink" xlink:href="zookeys-1188-027_article-89881__-g002.jpg" position="float" orientation="portrait" xlink:type="simple" id="oo_961174.jpg"><uri content-type="original_file" xlink:type="simple">https://binary.pensoft.net/fig/961174</uri></graphic></fig><fig id="F6" position="float" orientation="portrait"><object-id xmlns:xlink="http://www.w3.org/1999/xlink" content-type="doi" xlink:type="simple">10.3897/zookeys.1188.89881.figure6</object-id><object-id xmlns:xlink="http://www.w3.org/1999/xlink" content-type="arpha" xlink:type="simple">40F923AC-C739-5F5B-8BE2-71084B7050A0</object-id><label>Figure 6.</label><caption><p><italic><tp:taxon-name><tp:taxon-name-part taxon-name-part-type="genus" reg="Trigava">Trigava</tp:taxon-name-part><tp:taxon-name-part taxon-name-part-type="species" reg="peruensis">peruensis</tp:taxon-name-part></tp:taxon-name></italic> sp. nov., holotype, male <bold>A</bold> head and thorax, dorsal view <bold>B</bold> same, lateral view <bold>C</bold> same, ventral view <bold>D</bold> pygofer and segment X, dorsal view <bold>E</bold> pygofer, gonostyles, aedeagus and segment X, right lateral view <bold>F</bold> pygofer and gonostyles, ventral view <bold>G</bold> left gonostyle, lateral view <bold>H</bold> aedeagus, dorsal view <bold>I</bold> aedeagus, lateral view <bold>J</bold> aedeagus, ventral view.</p></caption><graphic xmlns:xlink="http://www.w3.org/1999/xlink" xlink:href="zookeys-1188-027_article-89881__-g006.jpg" position="float" orientation="portrait" xlink:type="simple" id="oo_961178.jpg"><uri content-type="original_file" xlink:type="simple">https://binary.pensoft.net/fig/961178</uri></graphic></fig></tp:treatment-sec></tp:taxon-treatment>
