# Supplementary material for: ﻿Revision of the Neotropical genus Trigava O’Brien, 1999 (Hemiptera, Fulgoromorpha, Dictyopharidae, Nersiini), with descriptions of two new species from Peru and Brazil
Source: Zookeys. 2024 Jan 3;1188:27–45. doi: 10.3897/zookeys.1188.89881 (PMC10782513; doi:10.3897/zookeys.1188.89881)
Supplement: XML Treatment for Trigava recurva [file zookeys.1188.89881-treatment5.xml]

<!DOCTYPE tp:taxon-treatment
  PUBLIC "-//TaxonX//DTD Taxonomic Treatment Publishing DTD v0 20100105//EN" "tax-treatment-NSO.dtd">
<tp:taxon-treatment xmlns:tp="http://www.plazi.org/taxpub"><tp:treatment-meta><kwd-group><label>Taxon classification</label><kwd>
                <named-content content-type="kingdom">Animalia</named-content>
              </kwd><kwd>
                <named-content content-type="order">Hemiptera</named-content>
              </kwd><kwd>
                <named-content content-type="family">Dictyopharidae</named-content>
              </kwd></kwd-group><mixed-citation publication-type="journal"><person-group><name><surname>Song</surname><given-names>Zhi-Shun</given-names></name><name><surname>O’Brien</surname><given-names>Lois B.</given-names></name><name><surname>Malenovský</surname><given-names>Igor</given-names></name><name><surname>Deckert</surname><given-names>Jürgen</given-names></name><name><surname>Bartlett</surname><given-names>Charles R.</given-names></name></person-group><article-title>﻿Revision of the Neotropical genus <italic><tp:taxon-name><tp:taxon-name-part taxon-name-part-type="genus" reg="Trigava">Trigava</tp:taxon-name-part></tp:taxon-name></italic> O’Brien, 1999 (<tp:taxon-name><tp:taxon-name-part taxon-name-part-type="order">Hemiptera</tp:taxon-name-part></tp:taxon-name>, <tp:taxon-name><tp:taxon-name-part taxon-name-part-type="infraorder">Fulgoromorpha</tp:taxon-name-part></tp:taxon-name>, <tp:taxon-name><tp:taxon-name-part taxon-name-part-type="family">Dictyopharidae</tp:taxon-name-part></tp:taxon-name>, <tp:taxon-name><tp:taxon-name-part taxon-name-part-type="tribe">Nersiini</tp:taxon-name-part></tp:taxon-name>), with descriptions of two new species from Peru and Brazil</article-title><source>Zookeys</source><day>03</day><month>01</month><year>2024</year><volume>1188</volume><fpage>27</fpage><lpage>45</lpage><pub-id pub-id-type="doi">10.3897/zookeys.1188.89881</pub-id></mixed-citation></tp:treatment-meta><tp:nomenclature><label>﻿</label><tp:taxon-name>
              <object-id xmlns:xlink="http://www.w3.org/1999/xlink" content-type="arpha" xlink:type="simple">9D068499-B43E-558A-8587-8FEE5F1C3C48</object-id>
              <tp:taxon-name-part taxon-name-part-type="genus" reg="Trigava">Trigava</tp:taxon-name-part>
              <tp:taxon-name-part taxon-name-part-type="species" reg="recurva">recurva</tp:taxon-name-part>
            </tp:taxon-name><tp:taxon-authority>(Melichar, 1912)</tp:taxon-authority><xref ref-type="fig" rid="F1">Figs 1F</xref><xref ref-type="fig" rid="F2">, 2F, H</xref><xref ref-type="fig" rid="F7">, 7A–J</xref><tp:nomenclature-citation-list><tp:nomenclature-citation><tp:taxon-name>
                  <tp:taxon-name-part taxon-name-part-type="genus" reg="Igava">Igava</tp:taxon-name-part>
                  <tp:taxon-name-part taxon-name-part-type="species" reg="recurva">recurva</tp:taxon-name-part>
                </tp:taxon-name><comment>Melichar, 1912: 49, pl. II, figs 8, 10.</comment></tp:nomenclature-citation><tp:nomenclature-citation><tp:taxon-name>
                  <tp:taxon-name-part taxon-name-part-type="genus" reg="Igava">Igava</tp:taxon-name-part>
                  <tp:taxon-name-part taxon-name-part-type="species" reg="recurva">recurva</tp:taxon-name-part>
                </tp:taxon-name><comment>Melichar: <xref ref-type="bibr" rid="B10">Metcalf (1946)</xref>: 39.</comment></tp:nomenclature-citation><tp:nomenclature-citation><tp:taxon-name>
                  <tp:taxon-name-part taxon-name-part-type="genus" reg="Trigava">Trigava</tp:taxon-name-part>
                  <tp:taxon-name-part taxon-name-part-type="species" reg="recurva">recurva</tp:taxon-name-part>
                </tp:taxon-name><comment>(Melichar): <xref ref-type="bibr" rid="B11">O’Brien (1999)</xref>: 60.</comment></tp:nomenclature-citation></tp:nomenclature-citation-list></tp:nomenclature><tp:treatment-sec sec-type="type locality" id="SECID0E16AG"><title>Type locality.</title><p>Bolivia, La Paz Department, Mapiri.</p></tp:treatment-sec><tp:treatment-sec sec-type="description" id="SECID0E66AG"><title>Emended description.</title><p><bold><italic>Measurements</italic></bold> (in mm; 1♂, 1♀). Body length from apex of head to tip of tegmina: ♂ 13.8, ♀ 14.1; head length (includes: apex of cephalic process to constricted and curved part + from curved part to base of eyes): ♂♀ 0.6+(0.9–1.0); head width including eyes: ♂ 1.7, ♀ 1.6; tegmen length: ♂ 11.4, ♀ 11.7.</p><p><bold><italic>Coloration</italic>.</bold> Head stramineous green, lateral carinae of vertex reddish brown, lateral and intermediate carinae of frons in front of eyes black to reddish brown, lateral areas in front of eyes green. Pronotum and mesonotum stramineous green, upper lateral carinae of pronotum green. Tegmina and hindwings with membrane hyaline, costal margin black to dark brown, veins green to greenish yellow, pterostigmal area more or less greenish ochraceous. Legs yellowish brown, base, apex and apical spines of tibiae fuscous. Abdomen dorsally and ventrally greenish ochraceous.</p><p><bold><italic>Structure</italic>.</bold> Head with cephalic process relatively long, in lateral view (Fig. <xref ref-type="fig" rid="F7">7B</xref>), curved upward about 60° in front of eyes. Vertex (Fig. <xref ref-type="fig" rid="F7">7A</xref>) broad, with ratio of length at midline to width between eyes (1.6–1.7):1. Frons (Fig. <xref ref-type="fig" rid="F7">7C</xref>) flat, relatively broad, with ratio of length at midline to maximum width 2.6:1.</p><p><bold><italic>Male genitalia</italic>.</bold> Pygofer in lateral view (Fig. <xref ref-type="fig" rid="F7">7E</xref>) with ratio of ventral to dorsal width about 2.1:1; posterior margin broadly angular near middle. Gonostyles (Fig. <xref ref-type="fig" rid="F7">7F</xref>) large and broad, dorsal process elongate, triangular, acute apically, more or less incurved and directed dorsoanteriad; hook-like process situated sub-basally, slightly below dorsal process, curved apicad (Fig. <xref ref-type="fig" rid="F7">7G</xref>). Aedeagus (Fig. <xref ref-type="fig" rid="F7">7H–J</xref>) large and stout, endosomal processes curved dorsoanteriad; phallobase sclerotized and pigmented at lateral sides, membranous and slightly inflated dorsally and ventrally: dorsal lobes small, U-shaped at apex, directed posteriad; a pair of lateral lobes large and elongate, base rounded and expanded laterad, remaining thumb-like, subapex with a large long spine, directed posteriad; ventral lobes large, nearly cross-shaped in ventral view (Fig. <xref ref-type="fig" rid="F7">7J</xref>), base protruded anteriad, middle expanded laterad, with a large and stout spine, apex produced in a large thumb-like lobe, without spine, directed posteriad. Segment X (Fig. <xref ref-type="fig" rid="F7">7D, E</xref>), in dorsal view, lateral margins more or less convex near middle, with ratio of length to width near middle about 1.8:1.</p><p><bold><italic>Female genitalia</italic>.</bold> As in generic description.</p></tp:treatment-sec><tp:treatment-sec sec-type="type material" id="SECID0EKCBG"><title>Type material examined.</title><p><bold><italic>Lectotype</italic></bold> (here designated), ♂, (1) “Bolivia, Mapiri”; (2) “<italic><tp:taxon-name><tp:taxon-name-part taxon-name-part-type="genus" reg="Trigava"/><tp:taxon-name-part taxon-name-part-type="species" reg="recurva">recurva</tp:taxon-name-part></tp:taxon-name></italic> [Melichar’s handwriting], det. Melichar”; (3) “Typus” [dark red label]; (4) “Collectio Dr. L. Melichar, Moravské museum Brno”; (5) “Syntypus, <italic><tp:taxon-name><tp:taxon-name-part taxon-name-part-type="genus" reg="Igava">Igava</tp:taxon-name-part><tp:taxon-name-part taxon-name-part-type="species" reg="recurva">recurva</tp:taxon-name-part></tp:taxon-name></italic> sp.n. Melichar, 1912, ♂ [P. Lauterer’s handwriting], P. Lauterer det 1991”; (6) “Syn- typus” [red label]; (7) “Invent. č. 4942/Ent., Mor. muzeum, Brno”; (8) “<italic><tp:taxon-name><tp:taxon-name-part taxon-name-part-type="genus" reg="Trigava">Trigava</tp:taxon-name-part><tp:taxon-name-part taxon-name-part-type="species" reg="recurva">recurva</tp:taxon-name-part></tp:taxon-name></italic> (Melichar) [Zhi-Shun Song’s handwriting] det. Z.S. Song 2014”; (9) “Lectotypus ♂, <italic><tp:taxon-name><tp:taxon-name-part taxon-name-part-type="genus" reg="Igava">Igava</tp:taxon-name-part><tp:taxon-name-part taxon-name-part-type="species" reg="recurva">recurva</tp:taxon-name-part></tp:taxon-name></italic> Melichar, 1912, desig. by Z. S. Song &amp; I. Malenovský, 2023” [newly added red label] (<named-content xmlns:xlink="http://www.w3.org/1999/xlink" content-type="dwc:institutional_code" xlink:title="Moravské zemské muzeum" xlink:href="http://grbio.org/institution/moravske-muzeum-moravian-museum" xlink:type="simple">MMBC</named-content>). <bold><italic>Paralectotype</italic></bold>, 1♀, (1) “Bolivia N, Yungas, Garlepp c.”; (2) “Coll. A. Jacobi, 1912 – 3” [green label]; (3) “<italic><tp:taxon-name><tp:taxon-name-part taxon-name-part-type="genus" reg="Enhydria">Enhydria</tp:taxon-name-part><tp:taxon-name-part taxon-name-part-type="species" reg="recurva">recurva</tp:taxon-name-part></tp:taxon-name> M</italic>” [handwriting]; (4) “Paralectotypus ♀, <italic><tp:taxon-name><tp:taxon-name-part taxon-name-part-type="genus" reg="Igava">Igava</tp:taxon-name-part><tp:taxon-name-part taxon-name-part-type="species" reg="recurva">recurva</tp:taxon-name-part></tp:taxon-name></italic> Melichar, 1912, labelled by I. Malenovský, 2023” [newly added red label] (<named-content xmlns:xlink="http://www.w3.org/1999/xlink" content-type="dwc:institutional_code" xlink:title="Museum für Tierkunde, Dresden, Germany" xlink:href="http://grbio.org/institution/museum-zoology-senckenberg-dresden" xlink:type="simple">MTD</named-content>).</p></tp:treatment-sec><tp:treatment-sec sec-type="distribution" id="SECID0EEFBG"><title>Distribution.</title><p>Northwestern Bolivia, southern Peru (<xref ref-type="bibr" rid="B9">Melichar 1912</xref>).</p></tp:treatment-sec><tp:treatment-sec sec-type="remarks" id="SECID0EOFBG"><title>Remarks.</title><p><italic><tp:taxon-name><tp:taxon-name-part taxon-name-part-type="genus" reg="Igava">Igava</tp:taxon-name-part><tp:taxon-name-part taxon-name-part-type="species" reg="recurva">recurva</tp:taxon-name-part></tp:taxon-name></italic> Melichar was described based on an unspecified number of specimens from “Peru, Pachitea, Marcapata; Bolivien, Mapiri, Yungas (Garlepp) (Mus. Budapest und Dresden)” (<xref ref-type="bibr" rid="B9">Melichar 1912</xref>). One male syntype from Bolivia, Mapiri preserved in Melichar’s personal collection in <named-content xmlns:xlink="http://www.w3.org/1999/xlink" content-type="dwc:institutional_code" xlink:title="Moravské zemské muzeum" xlink:href="http://grbio.org/institution/moravske-muzeum-moravian-museum" xlink:type="simple">MMBC</named-content> is here used for the redescription of the species and designated as the lectotype according to Article 74 of ICZN (1999) to stabilize the nomenclature. Another conspecific female from Bolivia with collecting data matching the original description has been located by us in <named-content xmlns:xlink="http://www.w3.org/1999/xlink" content-type="dwc:institutional_code" xlink:title="Museum für Tierkunde, Dresden, Germany" xlink:href="http://grbio.org/institution/museum-zoology-senckenberg-dresden" xlink:type="simple">MTD</named-content> and was labelled as a paralectotype. Specimens from Peru have not been examined by us.</p></tp:treatment-sec><tp:treatment-sec><!--Section generated to contain objects referenced in tp:taxon-treatment.--><fig id="F1" position="float" orientation="portrait"><object-id xmlns:xlink="http://www.w3.org/1999/xlink" content-type="doi" xlink:type="simple">10.3897/zookeys.1188.89881.figure1</object-id><object-id xmlns:xlink="http://www.w3.org/1999/xlink" content-type="arpha" xlink:type="simple">314CE10E-C544-5284-8558-A30330532786</object-id><label>Figure 1.</label><caption><p>Habitus of <italic><tp:taxon-name><tp:taxon-name-part taxon-name-part-type="genus" reg="Trigava">Trigava</tp:taxon-name-part></tp:taxon-name></italic> species, dorsal view <bold>A</bold><italic><tp:taxon-name><tp:taxon-name-part taxon-name-part-type="genus" reg="Trigava">T.</tp:taxon-name-part><tp:taxon-name-part taxon-name-part-type="species" reg="brachycephala">brachycephala</tp:taxon-name-part></tp:taxon-name></italic> (Melichar), lectotype, male <bold>B</bold><italic><tp:taxon-name><tp:taxon-name-part taxon-name-part-type="genus" reg="Trigava">T.</tp:taxon-name-part><tp:taxon-name-part taxon-name-part-type="species" reg="brachycephala">brachycephala</tp:taxon-name-part></tp:taxon-name></italic> (Melichar), male <bold>C</bold><italic><tp:taxon-name><tp:taxon-name-part taxon-name-part-type="genus" reg="Trigava">T.</tp:taxon-name-part><tp:taxon-name-part taxon-name-part-type="species" reg="obrieni">obrieni</tp:taxon-name-part></tp:taxon-name></italic> sp. nov., holotype, male <bold>D</bold><italic><tp:taxon-name><tp:taxon-name-part taxon-name-part-type="genus" reg="Trigava">T.</tp:taxon-name-part><tp:taxon-name-part taxon-name-part-type="species" reg="obrieni">obrieni</tp:taxon-name-part></tp:taxon-name></italic> sp. nov., paratype, female <bold>E</bold><italic><tp:taxon-name><tp:taxon-name-part taxon-name-part-type="genus" reg="Trigava">T.</tp:taxon-name-part><tp:taxon-name-part taxon-name-part-type="species" reg="peruensis">peruensis</tp:taxon-name-part></tp:taxon-name></italic> sp. nov., holotype, male <bold>F</bold><italic><tp:taxon-name><tp:taxon-name-part taxon-name-part-type="genus" reg="Trigava">T.</tp:taxon-name-part><tp:taxon-name-part taxon-name-part-type="species" reg="recurva">recurva</tp:taxon-name-part></tp:taxon-name></italic> (Melichar), lectotype, male.</p></caption><graphic xmlns:xlink="http://www.w3.org/1999/xlink" xlink:href="zookeys-1188-027_article-89881__-g001.jpg" position="float" orientation="portrait" xlink:type="simple" id="oo_961173.jpg"><uri content-type="original_file" xlink:type="simple">https://binary.pensoft.net/fig/961173</uri></graphic></fig><fig id="F2" position="float" orientation="portrait"><object-id xmlns:xlink="http://www.w3.org/1999/xlink" content-type="doi" xlink:type="simple">10.3897/zookeys.1188.89881.figure2</object-id><object-id xmlns:xlink="http://www.w3.org/1999/xlink" content-type="arpha" xlink:type="simple">E87D4538-E9A2-5B84-A119-809BDF7BCBBD</object-id><label>Figure 2.</label><caption><p>Habitus of <italic><tp:taxon-name><tp:taxon-name-part taxon-name-part-type="genus" reg="Trigava">Trigava</tp:taxon-name-part></tp:taxon-name></italic> species, lateral view <bold>A</bold><italic><tp:taxon-name><tp:taxon-name-part taxon-name-part-type="genus" reg="Trigava">T.</tp:taxon-name-part><tp:taxon-name-part taxon-name-part-type="species" reg="brachycephala">brachycephala</tp:taxon-name-part></tp:taxon-name></italic> (Melichar), lectotype, male <bold>B</bold><italic><tp:taxon-name><tp:taxon-name-part taxon-name-part-type="genus" reg="Trigava">T.</tp:taxon-name-part><tp:taxon-name-part taxon-name-part-type="species" reg="brachycephala">brachycephala</tp:taxon-name-part></tp:taxon-name></italic> (Melichar), male <bold>C</bold><italic><tp:taxon-name><tp:taxon-name-part taxon-name-part-type="genus" reg="Trigava">T.</tp:taxon-name-part><tp:taxon-name-part taxon-name-part-type="species" reg="obrieni">obrieni</tp:taxon-name-part></tp:taxon-name></italic> sp. nov., holotype, male <bold>D</bold><italic><tp:taxon-name><tp:taxon-name-part taxon-name-part-type="genus" reg="Trigava">T.</tp:taxon-name-part><tp:taxon-name-part taxon-name-part-type="species" reg="obrieni">obrieni</tp:taxon-name-part></tp:taxon-name></italic> sp. nov., paratype, female <bold>E</bold><italic><tp:taxon-name><tp:taxon-name-part taxon-name-part-type="genus" reg="Trigava">T.</tp:taxon-name-part><tp:taxon-name-part taxon-name-part-type="species" reg="peruensis">peruensis</tp:taxon-name-part></tp:taxon-name></italic> sp. nov., holotype, male <bold>F</bold><italic><tp:taxon-name><tp:taxon-name-part taxon-name-part-type="genus" reg="Trigava">T.</tp:taxon-name-part><tp:taxon-name-part taxon-name-part-type="species" reg="recurva">recurva</tp:taxon-name-part></tp:taxon-name></italic> (Melichar), lectotype, male <bold>G</bold> right tegmen of <italic><tp:taxon-name><tp:taxon-name-part taxon-name-part-type="genus" reg="Trigava">T.</tp:taxon-name-part><tp:taxon-name-part taxon-name-part-type="species" reg="brachycephala">brachycephala</tp:taxon-name-part></tp:taxon-name></italic><bold>H</bold> right tegmen of <italic><tp:taxon-name><tp:taxon-name-part taxon-name-part-type="genus" reg="Trigava">T.</tp:taxon-name-part><tp:taxon-name-part taxon-name-part-type="species" reg="recurva">recurva</tp:taxon-name-part></tp:taxon-name></italic>.</p></caption><graphic xmlns:xlink="http://www.w3.org/1999/xlink" xlink:href="zookeys-1188-027_article-89881__-g002.jpg" position="float" orientation="portrait" xlink:type="simple" id="oo_961174.jpg"><uri content-type="original_file" xlink:type="simple">https://binary.pensoft.net/fig/961174</uri></graphic></fig><fig id="F7" position="float" orientation="portrait"><object-id xmlns:xlink="http://www.w3.org/1999/xlink" content-type="doi" xlink:type="simple">10.3897/zookeys.1188.89881.figure7</object-id><object-id xmlns:xlink="http://www.w3.org/1999/xlink" content-type="arpha" xlink:type="simple">445D8F7F-BE7C-57CF-B138-F234C1C28860</object-id><label>Figure 7.</label><caption><p><italic><tp:taxon-name><tp:taxon-name-part taxon-name-part-type="genus" reg="Trigava">Trigava</tp:taxon-name-part><tp:taxon-name-part taxon-name-part-type="species" reg="recurva">recurva</tp:taxon-name-part></tp:taxon-name></italic> (Melichar), lectotype, male <bold>A</bold> head and thorax, dorsal view <bold>B</bold> same, lateral view <bold>C</bold> same, ventral view <bold>D</bold> pygofer, and segment X, dorsal view <bold>E</bold> pygofer, gonostyles, aedeagus and segment X, right lateral view <bold>F</bold> pygofer and gonostyles, ventral view <bold>G</bold> left gonostyle, lateral view <bold>H</bold> aedeagus, dorsal view <bold>I</bold> aedeagus, lateral view <bold>J</bold> aedeagus, ventral view.</p></caption><graphic xmlns:xlink="http://www.w3.org/1999/xlink" xlink:href="zookeys-1188-027_article-89881__-g007.jpg" position="float" orientation="portrait" xlink:type="simple" id="oo_961179.jpg"><uri content-type="original_file" xlink:type="simple">https://binary.pensoft.net/fig/961179</uri></graphic></fig></tp:treatment-sec><ref-list><ref id="B10"><mixed-citation xmlns:xlink="http://www.w3.org/1999/xlink" xlink:type="simple"><person-group><name name-style="western"><surname>Metcalf</surname><given-names>ZP</given-names></name></person-group> (<year>1946</year>) <source>General catalogue of the <tp:taxon-name><tp:taxon-name-part taxon-name-part-type="order">Hemiptera</tp:taxon-name-part></tp:taxon-name>, Fasci. IV. <tp:taxon-name><tp:taxon-name-part taxon-name-part-type="superfamily">Fulgoroidea</tp:taxon-name-part></tp:taxon-name>, Part 8 <tp:taxon-name><tp:taxon-name-part taxon-name-part-type="family">Dictyopharidae</tp:taxon-name-part></tp:taxon-name>.</source><publisher-name>Smith College</publisher-name>, <publisher-loc>Northampton, USA</publisher-loc>, <size units="page">246 pp</size>. <ext-link xlink:href="10.1093/aesa/40.3.544" ext-link-type="doi" xlink:type="simple">https://doi.org/10.1093/aesa/40.3.544</ext-link></mixed-citation></ref><ref id="B11"><mixed-citation xmlns:xlink="http://www.w3.org/1999/xlink" xlink:type="simple"><person-group><name name-style="western"><surname>O’Brien</surname><given-names>LB</given-names></name></person-group> (<year>1999</year>) <article-title>New species of <italic><tp:taxon-name><tp:taxon-name-part taxon-name-part-type="genus">Toropa</tp:taxon-name-part></tp:taxon-name></italic> and <italic><tp:taxon-name><tp:taxon-name-part taxon-name-part-type="genus">Igava</tp:taxon-name-part></tp:taxon-name></italic> and a new genus, <italic><tp:taxon-name><tp:taxon-name-part taxon-name-part-type="genus">Trigava</tp:taxon-name-part></tp:taxon-name></italic> gen. n. (<tp:taxon-name><tp:taxon-name-part taxon-name-part-type="order">Hemiptera</tp:taxon-name-part></tp:taxon-name>: <tp:taxon-name><tp:taxon-name-part taxon-name-part-type="suborder">Auchenorrhyncha</tp:taxon-name-part></tp:taxon-name>: <tp:taxon-name><tp:taxon-name-part taxon-name-part-type="infraorder">Fulgoromorpha</tp:taxon-name-part></tp:taxon-name>: <tp:taxon-name><tp:taxon-name-part taxon-name-part-type="family">Dictyopharidae</tp:taxon-name-part></tp:taxon-name>).</article-title><source>Reichenbachia</source><volume>33</volume>(<issue>1</issue>): <fpage>55</fpage>–<lpage>60</lpage>.</mixed-citation></ref><ref id="B9"><mixed-citation xmlns:xlink="http://www.w3.org/1999/xlink" xlink:type="simple"><person-group><name name-style="western"><surname>Melichar</surname><given-names>L</given-names></name></person-group> (<year>1912</year>) <article-title>Monographie der Dictyophorinen (<tp:taxon-name><tp:taxon-name-part taxon-name-part-type="suborder">Homoptera</tp:taxon-name-part></tp:taxon-name>). Abhandlungen der K. K.</article-title><source>Zoologisch-Botanischen Gesellschaft in Wien</source><volume>7</volume>(<issue>1</issue>): <fpage>1</fpage>–<lpage>221</lpage>.</mixed-citation></ref></ref-list></tp:taxon-treatment>
